# Supplementary material for: Oncogenic signaling pathway dysregulation landscape reveals the role of pathways at multiple omics levels in pan-cancer
Source: Front Genet. 2022 Aug 17;13:916400. doi: 10.3389/fgene.2022.916400 (PMC9428557; doi:10.3389/fgene.2022.916400)
Supplement: Supplementary file 2 [file Table2.XLS]

## Sheet: subtype1
	logFC	logCPM	LR	PValue	FDR
CNTN6	3.09379	7.16065	1582.81	0	0
FZD1	1.49391	11.4464	2148.89	0	0
FZD4	1.27298	10.8521	1456.36	1.19186420140159e-318	1.30707774087041e-316
FHL1	1.75006	12.475	1260.92	3.51393e-276	2.8902e-274
NOTCH4	0.960955	10.163	1194.77	8.35235e-262	5.49584e-260
INSR	0.93154	12.0716	1189.83	9.90593e-261	5.43175e-259
WNT6	-2.47666	6.31377	1174.24	2.42168e-257	1.13819e-255
MOB1B	0.744854	10.6312	1160.77	2.05087e-254	8.43421e-253
LGR5	-3.25812	9.74576	1055.32	1.70145e-231	6.21973e-230
RASA1	0.612225	10.7066	962.846	2.13939e-211	7.0386e-210
DTX2	-0.909758	10.4964	915.12	5.06811e-201	1.51582e-199
RAPGEF2	0.64118	10.8141	895.316	1.02343e-196	2.8059e-195
MET	1.39144	12.6969	892.919	3.39734e-196	8.59788e-195
AXIN2	-1.5625	10.0856	826.674	8.56797e-182	2.01347e-180
CCNE1	-1.39717	9.31917	809.301	5.12722e-178	1.12457e-176
FZD10	-2.12618	8.61717	792.238	2.62768e-174	5.40316e-173
DLL4	0.891325	9.66653	760.215	2.41153e-167	4.66701e-166
TGFBR1	0.587726	11.536	756.213	1.78859e-166	3.26914e-165
NRARP	-1.20062	9.49042	707.816	5.97281e-156	1.03424e-154
WNT3A	-2.50693	5.98227	706.447	1.18507e-155	1.94944e-154
DKK4	-4.23751	8.65702	696.609	1.6338e-153	2.55962e-152
DTX4	1.02734	11.404	690.656	3.21857e-152	4.81323e-151
EIF4EBP1	-0.986035	11.4184	680.904	4.24958e-150	6.07875e-149
HES2	-2.03797	9.46751	673.133	2.0806e-148	2.85216e-147
SOS2	0.403362	10.8317	653.383	4.10655e-144	5.40422e-143
SCRIB	-0.593145	12.5404	648.161	5.61003e-143	7.09885e-142
WWC1	0.860118	11.5174	641.919	1.27805e-141	1.55733e-140
WNT11	-1.7115	8.5389	627.394	1.84371e-138	2.16636e-137
PIK3CB	0.483964	11.0703	620.097	7.12169e-137	8.07944e-136
RNF43	-1.40395	10.967	606.287	7.18262e-134	7.87694e-133
MXD3	-0.9028	8.98494	604.901	1.43843e-133	1.52659e-132
TCF7	-1.23765	10.5867	591.496	1.18444e-130	1.21775e-129
FAT4	0.910895	9.05729	586.563	1.40133e-129	1.39709e-128
WWTR1	0.677769	11.8867	581.956	1.40831e-128	1.36275e-127
FRAT2	-0.733125	9.86825	577.868	1.09108e-127	1.02562e-126
WNT7A	-2.60375	8.45724	567.053	2.45665e-125	2.2451e-124
TGFBR2	0.649048	12.2203	554.432	1.36736e-122	1.21584e-121
RCE1	-0.467656	9.89458	531.459	1.36017e-117	1.17762e-116
TEAD1	0.491987	11.6547	530.881	1.8165e-117	1.53238e-116
FAT2	-2.01958	10.8714	516.597	2.32766e-114	1.9145e-113
CDKN2A	-1.50378	10.8472	506.425	3.80226e-112	3.05108e-111
BRAF	0.339691	10.4373	501.003	5.75163e-111	4.50545e-110
HIPK2	0.748288	12.6002	487.131	5.99769e-108	4.58893e-107
FZD9	-1.46981	6.65047	484.213	2.58821e-107	1.93528e-106
SPRED1	0.549885	11.1747	470.762	2.18791e-104	1.5996e-103
NF1	0.376886	11.8651	470.12	3.01809e-104	2.15859e-103
MYCL	-1.13456	10.0517	469.806	3.53084e-104	2.47159e-103
CBLC	-1.64865	10.2651	462.136	1.64838e-102	1.12983e-101
NOTCH1	-0.639285	11.9496	442.211	3.5747e-98	2.40016e-97
WNT4	-1.21665	8.86182	442.029	3.9166e-98	2.57712e-97
E2F1	-0.78122	10.2461	432.998	3.61703e-96	2.33334e-95
JAG2	-0.708438	10.8984	427.666	5.23457e-95	3.31187e-94
MAPK1	0.316878	12.6551	425.256	1.75146e-94	1.08723e-93
MAP2K2	-0.445515	12.585	415.673	2.13493e-92	1.30072e-91
SHOC2	0.307935	10.9781	414.364	4.11392e-92	2.46087e-91
SMAD4	0.310476	11.4241	405.935	2.8114e-90	1.6517e-89
MFAP2	-1.1474	10.7809	405.692	3.17529e-90	1.83276e-89
MYC	-0.772657	12.3332	397.971	1.52291e-88	8.63858e-88
KSR1	0.619964	10.2725	396.756	2.79924e-88	1.56093e-87
HRAS	-0.571645	10.9166	391.489	3.92489e-87	2.15215e-86
WIF1	-2.40966	8.6943	391.318	4.27459e-87	2.30548e-86
APH1B	0.54059	9.78778	387.332	3.15277e-86	1.673e-85
ATM	0.408823	11.0159	383.752	1.89699e-85	9.90651e-85
TAOK1	0.345687	11.8768	372.156	6.3508e-83	3.26471e-82
ARRDC1	-0.492715	11.3504	371.021	1.12193e-82	5.67869e-82
HES4	-0.785746	8.99662	369.633	2.24968e-82	1.12143e-81
CCND1	0.707319	13.7594	367.555	6.37697e-82	3.13138e-81
MXD1	-0.704306	10.7016	367.376	6.97336e-82	3.37387e-81
LATS2	0.458322	10.1302	366.826	9.19148e-82	4.3826e-81
NUMB	0.27144	11.5566	362.831	6.81104e-81	3.20119e-80
LEF1	-0.988796	10.438	359.952	2.88394e-80	1.33636e-79
HDAC2	-0.368019	12.1817	351.443	2.05574e-78	9.3936e-78
HDAC1	-0.410831	12.6549	342.089	2.23886e-76	1.00902e-75
RIT1	0.401834	10.6414	341.584	2.88287e-76	1.28171e-75
PIK3R2	-0.56189	6.36721	335.12	7.37216e-75	3.23392e-74
CDK2	-0.696805	11.298	324.231	1.73541e-72	7.51251e-72
WNT5B	-0.935439	9.14486	322.278	4.62067e-72	1.97429e-71
CHEK2	-0.562562	9.38777	321.9	5.58551e-72	2.35594e-71
SMAD2	0.236075	11.8032	310.079	2.0995e-69	8.74349e-69
DVL3	-0.319846	12.5316	302.455	9.61378e-68	3.95367e-67
WNT8B	-0.967874	3.3333	298.495	7.01019e-67	2.84735e-66
TLE1	-0.51564	11.262	294.72	4.65647e-66	1.86827e-65
TEAD3	-0.528754	10.9057	293.107	1.04605e-65	4.1464e-65
NCOR1	0.290568	12.2495	293.007	1.09968e-65	4.3071e-65
RASGRF2	0.557999	8.78221	285.554	4.62675e-64	1.79082e-63
AMER1	-0.40128	8.85124	284.505	7.83413e-64	2.99701e-63
HES5	-1.30939	5.56293	283.845	1.09066e-63	4.12445e-63
AKT1S1	-0.320242	11.5493	281.162	4.1923e-63	1.56735e-62
CDKN2B	-0.770695	10.1614	278.049	1.99856e-62	7.38792e-62
ADAM10	0.305767	12.4197	274.157	1.40936e-61	5.15201e-61
FZD2	-0.695578	8.73648	273.676	1.79365e-61	6.48472e-61
PORCN	-0.533309	9.58371	268.487	2.42416e-60	8.66902e-60
TP53	-0.439598	11.772	267.562	3.85621e-60	1.36419e-59
WNT10A	-1.14685	8.6178	267.46	4.05931e-60	1.42076e-59
LFNG	-0.698845	11.076	255.342	1.77803e-57	6.15761e-57
KIT	0.892626	10.5644	247.873	7.55435e-56	2.58894e-55
MRAS	0.559319	10.6414	247.494	9.13485e-56	3.09832e-55
WNT10B	-0.914399	6.19823	241.118	2.24306e-54	7.53026e-54
NOTCH2	0.365667	12.763	239.147	6.03389e-54	2.0052e-53
SMAD3	0.361284	11.815	232.066	2.11239e-52	6.94975e-52
NUMBL	-0.417083	10.241	230.955	3.69086e-52	1.20227e-51
NF2	0.284587	11.21	225.678	5.22412e-51	1.68503e-50
SAV1	0.280609	10.6968	225.252	6.46919e-51	2.06637e-50
AKT3	0.545867	10.9044	222.141	3.08578e-50	9.76176e-50
ERF	-0.312276	11.4832	219.524	1.1487e-49	3.59925e-49
SKP1	0.256176	13.3437	212.594	3.73183e-48	1.15827e-47
FLT3	0.762898	6.11928	211.658	5.971e-48	1.83594e-47
CSNK1E	-0.263886	12.5461	211.505	6.44795e-48	1.96424e-47
PIN1	-0.315779	11.0604	204.756	1.91426e-46	5.77789e-46
PTPN11	0.262279	12.4407	204.64	2.02954e-46	6.07017e-46
MAML2	0.4233	10.3935	204.427	2.2586e-46	6.69441e-46
HEYL	0.489742	9.71387	202.892	4.88297e-46	1.43437e-45
IGF1R	0.495	12.3996	201.995	7.666e-46	2.23196e-45
RICTOR	0.279695	10.654	196.511	1.20593e-44	3.48027e-44
MYCN	-0.973492	8.44128	189.204	4.74339e-43	1.35702e-42
WNT7B	-0.954269	10.1754	180.827	3.19859e-41	9.07187e-41
TEAD2	-0.471939	10.8929	179.425	6.4702e-41	1.8194e-40
LGR4	0.429791	11.2179	178.529	1.01547e-40	2.83128e-40
TCF7L1	-0.498558	10.2353	175.941	3.73008e-40	1.03126e-39
TEAD4	-0.486456	9.88344	173.682	1.16177e-39	3.18518e-39
KEAP1	-0.235386	11.9977	173.053	1.59404e-39	4.3342e-39
DVL1	-0.285317	11.8035	172.832	1.78125e-39	4.80353e-39
DLK1	-2.43976	12.7826	163.357	2.09022e-37	5.59092e-37
NCOR2	-0.248074	13.2735	157.604	3.77784e-36	1.00235e-35
LIMD1	0.268815	10.9138	157.58	3.82391e-36	1.00645e-35
ARHGAP35	0.232916	12.3072	156.413	6.87887e-36	1.79615e-35
AKT2	0.227123	12.5953	155.656	1.00662e-35	2.60771e-35
PPP1CA	-0.261875	13.0739	155.556	1.05845e-35	2.72055e-35
MXI1	0.302182	11.2579	153.939	2.38818e-35	6.09077e-35
CUL3	0.156245	11.4414	153.483	3.00421e-35	7.60297e-35
AXIN1	-0.21252	11.1848	149.995	1.73835e-34	4.36578e-34
TSC1	0.181698	10.711	140.62	1.94815e-32	4.85563e-32
DAB2IP	0.26843	12.0081	140.191	2.41765e-32	5.9805e-32
ERRFI1	0.47024	12.2921	137.688	8.52807e-32	2.09383e-31
STK11	-0.223338	11.5087	137.102	1.14575e-31	2.79223e-31
PEBP1	0.374372	14.4235	135.469	2.60755e-31	6.30796e-31
CNTN1	-0.899132	10.4499	130.291	3.5382e-30	8.49684e-30
WNT9A	-0.533479	8.38378	127.738	1.28052e-29	3.05282e-29
SPRED2	0.233311	11.1326	125.143	4.73623e-29	1.12102e-28
PTEN	0.194166	11.8786	124.249	7.42914e-29	1.74585e-28
DLL3	-1.11279	9.5509	122.252	2.03324e-28	4.74422e-28
RBX1	-0.2232	11.3497	118.924	1.08801e-27	2.52081e-27
RSPO1	-1.0059	6.96107	117.22	2.56923e-27	5.91103e-27
RPS6	-0.293945	16.2398	115.78	5.31191e-27	1.21362e-26
TSC2	-0.180562	12.0979	114.075	1.25499e-26	2.84753e-26
CDK6	-0.429581	11.3367	113.468	1.70452e-26	3.841e-26
PDGFRA	-0.575103	11.0355	111.503	4.59025e-26	1.02734e-25
RB1	0.231551	11.33	110.323	8.32397e-26	1.8504e-25
FRAT1	-0.301605	8.3293	110.095	9.34272e-26	2.06292e-25
WNT16	-0.778064	5.31546	108.794	1.80044e-25	3.94896e-25
RASGRP3	0.390764	9.52926	106.246	6.51432e-25	1.41935e-24
MLST8	-0.203047	11.2836	102.982	3.38132e-24	7.31877e-24
AKT1	-0.160113	12.7132	101.661	6.587e-24	1.41642e-23
GRB2	0.152917	12.8743	101.271	8.02156e-24	1.7137e-23
FGFR3	-0.590137	11.71	100.115	1.4383e-23	3.05291e-23
MDM2	0.296378	12.1716	99.3977	2.06567e-23	4.35644e-23
WNT2	-0.63364	8.06905	99.3251	2.14272e-23	4.49016e-23
SFRP4	-0.618687	11.3982	96.0129	1.14136e-22	2.37662e-22
RFNG	-0.233587	11.14	95.931	1.18957e-22	2.46145e-22
LATS1	0.159076	10.529	95.3557	1.59074e-22	3.27096e-22
DTX1	-0.477573	9.09837	93.5531	3.95457e-22	8.08107e-22
RASGRP1	0.413981	8.93558	93.4283	4.21193e-22	8.55386e-22
RASGRP2	-0.434768	8.52269	92.5683	6.5041e-22	1.31279e-21
RAC1	-0.150262	13.9115	92.4522	6.89701e-22	1.38361e-21
DLL1	-0.422247	9.4775	90.9363	1.48375e-21	2.9585e-21
KSR2	0.504998	7.30687	90.2561	2.09247e-21	4.14712e-21
CDKN1A	0.315676	12.9485	89.1711	3.62096e-21	7.13351e-21
DKK3	-0.380983	11.7583	87.612	7.96388e-21	1.55959e-20
MLXIP	-0.201576	12.2759	85.4075	2.42798e-20	4.72667e-20
INPP4B	0.370997	10.3497	84.4731	3.89472e-20	7.53744e-20
PSENEN	-0.236597	11.1939	84.1433	4.60187e-20	8.85389e-20
EP300	0.153036	12.1497	83.0865	7.85417e-20	1.50234e-19
DKK2	-0.475159	6.96369	82.5618	1.0242e-19	1.94775e-19
E2F3	-0.207428	10.2713	82.102	1.29244e-19	2.44374e-19
CBL	0.177493	10.718	81.2037	2.03611e-19	3.81858e-19
TLE4	-0.287004	9.78223	81.1972	2.04276e-19	3.81858e-19
ITCH	0.136276	11.4603	80.8785	2.40035e-19	4.46167e-19
CHD4	0.121169	13.5934	79.0996	5.90554e-19	1.09153e-18
PTPN14	0.241613	11.1019	76.7532	1.93715e-18	3.56047e-18
RET	0.565644	9.28977	76.6545	2.03637e-18	3.72203e-18
SOST	-1.15777	6.56961	76.2934	2.445e-18	4.44423e-18
ACVR1B	0.185655	11.4	75.7719	3.18398e-18	5.75565e-18
NPRL2	-0.182552	9.99929	75.6063	3.46248e-18	6.22489e-18
RASAL1	0.484532	9.4173	74.754	5.3317e-18	9.53332e-18
FZD7	-0.341095	10.415	73.4348	1.04017e-17	1.84982e-17
MTOR	-0.147335	11.744	73.3666	1.07672e-17	1.90452e-17
HEY1	-0.441067	10.2138	70.2346	5.26548e-17	9.26387e-17
LLGL1	-0.212657	11.076	70.1295	5.55376e-17	9.71908e-17
WNT5A	-0.390177	10.7236	69.709	6.87304e-17	1.19642e-16
TCF7L2	-0.183531	10.4877	69.6123	7.21863e-17	1.24996e-16
FNTA	-0.149076	11.405	69.3833	8.10739e-17	1.39651e-16
MAML1	-0.109115	11.1886	68.8748	1.04915e-16	1.79776e-16
FZD3	-0.304457	9.83397	68.7815	1.09999e-16	1.87511e-16
ZNRF3	-0.346724	4.27016	67.8313	1.78099e-16	3.02033e-16
MAPK3	-0.16489	11.8145	66.8415	2.94241e-16	4.96437e-16
PDGFRB	0.272052	12.3675	65.8571	4.84833e-16	8.13826e-16
LLGL2	-0.343257	12.1976	65.656	5.36903e-16	8.96655e-16
SFRP1	-0.60412	11.4052	64.765	8.43842e-16	1.40214e-15
KAT2B	0.266538	10.4574	63.8256	1.35932e-15	2.24732e-15
ARAF	-0.139826	11.7279	60.5952	7.01034e-15	1.1532e-14
RASAL2	0.162569	10.6012	59.4481	1.25562e-14	2.05521e-14
DVL2	-0.134076	10.7712	56.8358	4.73755e-14	7.7161e-14
TAOK2	0.107119	11.7621	56.2981	6.22755e-14	1.00929e-13
PPP2R1A	-0.129337	13.9351	55.3845	9.91167e-14	1.5985e-13
PSEN1	0.0903187	11.8634	54.9095	1.26212e-13	2.02556e-13
SFRP2	-0.515928	12.611	52.921	3.47242e-13	5.54576e-13
FNTB	-0.132075	9.36914	51.5987	6.80864e-13	1.08215e-12
RASGRF1	-0.451464	8.38143	51.1025	8.76673e-13	1.38666e-12
RPS6KA3	0.183846	11.6698	50.065	1.48739e-12	2.3414e-12
PIK3R3	0.227104	11.0609	49.1578	2.36174e-12	3.70007e-12
PEA15	-0.239263	13.8751	47.1793	6.47795e-12	1.01007e-11
RPS6KB1	0.115233	10.603	46.4546	9.37679e-12	1.45517e-11
NOTCH3	-0.233188	13.0772	45.8299	1.28983e-11	1.99227e-11
RASGRP4	0.241506	6.68648	45.5826	1.46337e-11	2.24976e-11
CCND2	0.305509	12.2966	44.7494	2.23938e-11	3.42676e-11
MFAP5	0.449767	9.94345	43.4288	4.39672e-11	6.69686e-11
WTIP	0.2244	9.35314	42.6951	6.39708e-11	9.69879e-11
CTBP1	-0.101592	12.5709	40.9129	1.59167e-10	2.40211e-10
INSRR	0.419635	4.928	40.5817	1.88565e-10	2.83277e-10
PSEN2	-0.170186	10.2919	38.2509	6.22099e-10	9.3032e-10
ABL1	0.0995305	12.225	35.9902	1.9831e-09	2.95221e-09
FGFR1	0.23797	12.1675	35.4316	2.6417e-09	3.91496e-09
PIK3CA	0.119337	10.3181	34.9547	3.37458e-09	4.97865e-09
MNT	-0.0884342	10.3418	33.9854	5.55285e-09	8.15575e-09
NDP	-0.489509	7.74056	33.9392	5.68612e-09	8.31438e-09
ERBB4	0.461637	9.1053	33.6885	6.46823e-09	9.41615e-09
RASA3	0.181996	10.5055	32.9781	9.32026e-09	1.35082e-08
CTBP2	0.127822	11.7926	31.985	1.55371e-08	2.24198e-08
FAT1	0.191913	13.1668	30.8445	2.79554e-08	4.0163e-08
LRP5	-0.161069	12.2693	30.8351	2.80905e-08	4.01816e-08
SHC4	-0.367682	7.8622	30.56	3.23702e-08	4.6103e-08
ACVR2A	0.0983409	9.32617	29.9078	4.5308e-08	6.42515e-08
GSK3B	0.0755735	11.665	29.8886	4.57599e-08	6.46137e-08
FZD5	-0.226113	10.6072	29.6923	5.06354e-08	7.11926e-08
TLE2	0.208107	10.7023	29.1159	6.81751e-08	9.54451e-08
ALK	0.388714	6.92076	29.1066	6.85026e-08	9.54972e-08
CDK4	-0.168731	12.1525	28.5032	9.35447e-08	1.29857e-07
DCHS1	0.177542	10.4365	27.5704	1.51477e-07	2.09395e-07
MLX	-0.0907432	11.1317	26.7891	2.26918e-07	3.12369e-07
JAG1	-0.185065	12.4832	26.6015	2.50049e-07	3.42776e-07
CSNK1D	0.0665782	12.8637	26.508	2.62454e-07	3.58288e-07
NCSTN	0.0806926	12.7541	26.3243	2.88635e-07	3.92401e-07
CRB2	-0.39699	8.02359	25.8878	3.61856e-07	4.8992e-07
SPRED3	0.188169	7.25028	25.7536	3.87905e-07	5.22118e-07
RBPJ	0.0818965	11.9241	25.7491	3.88811e-07	5.22118e-07
NPRL3	-0.0877175	11.2476	25.0647	5.54392e-07	7.41443e-07
DCHS2	-0.318616	6.82386	24.9586	5.85751e-07	7.80211e-07
CIR1	0.0748606	10.8045	22.9905	1.62806e-06	2.15981e-06
MAML3	0.138134	9.62089	22.9235	1.68578e-06	2.2274e-06
NFE2L2	0.101547	12.5663	22.8474	1.7539e-06	2.30813e-06
DNER	-0.453189	10.5026	22.5399	2.0582e-06	2.69781e-06
IRS2	-0.192274	11.37	22.4825	2.12071e-06	2.76871e-06
RAPGEF1	0.0882689	12.1018	21.9351	2.82029e-06	3.66749e-06
RHEB	-0.0912527	11.777	21.8666	2.92276e-06	3.78579e-06
LRP6	0.106259	10.9299	21.3938	3.73979e-06	4.82506e-06
CRB1	-0.440192	7.34764	21.2226	4.08905e-06	5.25507e-06
DTX3L	-0.108222	12.0568	19.8847	8.22576e-06	1.05302e-05
HEY2	0.200505	8.75983	19.7857	8.66306e-06	1.10471e-05
APH1A	-0.0750814	13.3179	19.3991	1.06058e-05	1.34722e-05
HES1	-0.13442	11.5971	18.9954	1.31031e-05	1.65805e-05
PDK1	0.127936	10.1957	18.5502	1.65488e-05	2.08009e-05
MXD4	0.095175	12.0651	18.5483	1.65649e-05	2.08009e-05
YAP1	0.115366	12.3335	18.3341	1.85361e-05	2.31878e-05
JAK2	0.115489	9.56097	18.1165	2.07791e-05	2.58951e-05
STK4	-0.0706767	11.1243	16.4468	5.00347e-05	6.21185e-05
DEPTOR	0.15571	10.389	16.3009	5.40379e-05	6.68364e-05
CREBBP	0.0551627	12.26	15.807	7.01422e-05	8.64299e-05
DKK1	-0.307998	9.27383	15.2522	9.40676e-05	0.000115478
SFRP5	0.37308	7.41045	15.1957	9.69218e-05	0.00011854
AJUBA	0.135769	10.6625	14.9817	0.000108559	0.000132281
NRAS	-0.0807029	11.6012	14.717	0.000124917	0.000151652
TLE3	-0.0766196	11.9315	14.4442	0.000144371	0.000174625
APC	0.105227	10.7433	14.1439	0.000169342	0.000204079
CHD8	-0.0494079	11.8261	13.8985	0.000192949	0.000231679
CUL1	-0.0521885	11.6979	13.5013	0.000238399	0.000285212
NOV	-0.201805	9.99168	12.3533	0.000440207	0.00052474
RAF1	0.0485244	12.1742	11.78	0.000598698	0.000711089
IRS1	0.111107	11.0916	11.169	0.000831756	0.000984344
PIK3R1	0.102531	12.0188	9.89848	0.00165415	0.00195059
MAP2K1	0.0496644	11.3031	9.43874	0.00212449	0.00249628
ERBB2	0.132467	13.9302	8.50191	0.00354774	0.00415376
HMCN1	0.155731	10.552	8.2272	0.00412671	0.0048145
PLXNB1	0.0810994	12.6241	7.91688	0.00489758	0.00569365
ADAM17	-0.0699264	10.395	7.88551	0.00498325	0.00577285
CRB3	0.132041	9.69349	7.38483	0.00657762	0.00759311
MAPKAP1	-0.0357151	11.8805	7.24012	0.0071292	0.00820108
LZTR1	-0.050569	11.2889	6.95611	0.00835337	0.00957581
SNW1	-0.0346814	11.4324	6.41821	0.0112956	0.0129036
KRAS	-0.0610692	11.2888	5.75718	0.0164214	0.0186942
SHC2	-0.102623	10.6399	4.79753	0.0285006	0.0323335
SOS1	0.0352373	11.2954	4.60018	0.0319686	0.0361432
NTRK2	0.167733	12.8946	4.5901	0.0321571	0.0362318
EGFR	-0.110377	13.1863	4.51298	0.0336386	0.0377717
FBXW7	0.0392006	9.87673	4.41869	0.0355474	0.0397792
FGFR4	0.134577	10.9987	4.35965	0.0367999	0.0410413
SHC1	0.0470022	12.6497	3.76572	0.0523135	0.0581457
FAT3	-0.13319	8.12388	3.28795	0.0697899	0.0773094
MLXIPL	-0.125449	10.6205	2.78739	0.0950088	0.104892
DTX3	-0.0616411	10.8663	2.76164	0.096549	0.106236
CTNNB1	0.0321931	14.1702	2.55379	0.11003	0.120666
SHC3	-0.0965285	8.95959	2.44048	0.11824	0.129239
EGFL7	0.0551543	10.6635	2.24802	0.133785	0.145746
DEPDC5	-0.0210659	9.59866	1.63982	0.200351	0.217543
ERBB3	0.0548025	13.2912	1.57464	0.209534	0.226766
FZD6	-0.0411954	11.1768	1.36253	0.2431	0.262229
RASA2	-0.0209954	9.76453	1.26201	0.261271	0.280909
RPTOR	-0.0190522	11.1135	1.18794	0.275746	0.295506
CDKN1B	0.0224863	11.5436	1.13705	0.286276	0.305795
MGA	0.0168667	10.8917	1.05754	0.303776	0.323438
MDM4	-0.0230083	10.8846	1.05074	0.305336	0.32405
SPEN	-0.0162334	12.0418	0.977566	0.3228	0.341483
KDM5A	0.0158709	11.4166	0.924532	0.336288	0.354611
ICMT	-0.0143944	12.2264	0.82112	0.364853	0.383503
SAP30	0.0216066	8.89722	0.743266	0.388617	0.407181
FZD8	0.0320358	9.48044	0.62304	0.42992	0.449027
CCND3	-0.0199285	11.9475	0.519237	0.471168	0.490551
WNT9B	0.0359217	3.38082	0.409591	0.522177	0.541944
STK3	0.0127154	10.2739	0.379019	0.538129	0.556743
CBLB	-0.01079	10.4902	0.320526	0.571292	0.5892
MAX	-0.00761665	11.4899	0.284878	0.593521	0.610214
TAOK3	-0.0100154	11.1505	0.200632	0.654211	0.670516
FGFR2	-0.0158171	11.1248	0.114525	0.73505	0.75103
CDKN2C	-0.0121951	10.1766	0.100873	0.750784	0.764731
THBS2	0.0121336	12.919	0.0596437	0.80706	0.819515
NTRK3	0.00785496	8.85103	0.0120661	0.912532	0.921885
MOB1A	0.00183861	12.6498	0.0118051	0.913479	0.921885
ROS1	-0.00949887	8.18995	0.0083779	0.927071	0.932741
MFNG	0.00171697	9.11698	0.00270525	0.958519	0.961441
NTRK1	0.00142263	5.50261	0.00074646	0.978203	0.978203

## Sheet: subtype2
	logFC	logCPM	LR	PValue	FDR
KEAP1	-0.545018	11.9977	1061.9	6.31378e-233	2.07723e-230
E2F1	-1.14922	10.2461	1019.76	9.09887e-224	1.49676e-221
MXD3	-1.10433	8.98495	986.413	1.61266e-216	1.76855e-214
MLST8	-0.586263	11.2836	971.891	2.31304e-213	1.90248e-211
MLXIPL	-2.52986	10.6205	952.695	3.44233e-209	2.26506e-207
MAP2K2	-0.628307	12.585	917.398	1.62124e-201	8.88978e-200
CDK2	-1.12187	11.298	908.116	1.68894e-199	7.93801e-198
CDKN2C	-1.10256	10.1766	837.016	4.83351e-184	1.98778e-182
PEBP1	-0.917246	14.4235	791.36	4.07845e-174	1.4909e-172
PIK3R2	-0.824832	6.36726	787.921	2.28142e-173	7.50586e-172
RBX1	-0.528973	11.3497	741.506	2.81988e-163	8.43401e-162
HRAS	-0.752182	10.9166	739.285	8.57481e-163	2.35093e-161
CDKN2A	-1.75154	10.8472	731.877	3.49939e-161	8.85615e-160
SFRP2	1.60038	12.611	717.574	4.511e-158	1.06009e-156
PDGFRB	0.803023	12.3675	690.178	4.08947e-152	8.96958e-151
STK11	-0.475282	11.5087	689.876	4.75556e-152	9.77862e-151
PPP1CA	-0.515741	13.0739	664.891	1.29024e-146	2.49699e-145
RHEB	-0.474231	11.777	650.88	1.4381e-143	2.62853e-142
PPP2R1A	-0.420649	13.9351	649.927	2.31757e-143	4.01305e-142
AKT1S1	-0.462363	11.5493	645.271	2.38579e-142	3.92463e-141
NPRL2	-0.492922	9.99929	604.606	1.66695e-133	2.61155e-132
PIN1	-0.516593	11.0604	599.513	2.13693e-132	3.19568e-131
RFNG	-0.549895	11.14	578.545	7.77428e-128	1.11206e-126
SFRP4	1.28661	11.3982	571.107	3.22531e-126	4.42136e-125
ERF	-0.480113	11.4832	567.366	2.09993e-125	2.76351e-124
CUL1	-0.320647	11.6979	565.366	5.72048e-125	7.23861e-124
EIF4EBP1	-0.861536	11.4184	562.443	2.47323e-124	3.01367e-123
CDK4	-0.722915	12.1525	552.665	3.31303e-122	3.89281e-121
NPRL3	-0.39244	11.2476	551.371	6.33506e-122	7.18702e-121
CHEK2	-0.692925	9.38777	527.414	1.03148e-116	1.13119e-115
THBS2	0.991453	12.919	494.081	1.84405e-109	1.95707e-108
RAC1	-0.33028	13.9115	490.846	9.32664e-109	9.58895e-108
MAPKAP1	-0.277102	11.8805	481.294	1.11715e-106	1.11377e-105
ROS1	1.95028	8.18995	470.867	2.07534e-104	2.00819e-103
HES5	-1.62423	5.56291	459.229	7.07262e-102	6.64826e-101
DEPDC5	-0.336764	9.59866	455.775	3.99271e-101	3.6489e-100
AXIN1	-0.352281	11.1848	449.949	7.39922e-100	6.57931e-99
CCNE1	-0.977227	9.31917	437.342	4.10176e-97	3.55126e-96
SCRIB	-0.47146	12.5404	436.2	7.26838e-97	6.13153e-96
FNTB	-0.366323	9.36914	433.073	3.48365e-96	2.8653e-95
DKK2	0.945224	6.96368	425.07	1.92319e-94	1.54325e-93
DLL3	-2.0997	9.5509	420.461	1.93682e-93	1.51717e-92
NF2	-0.386058	11.21	418.186	6.05829e-93	4.63529e-92
CTBP1	-0.310423	12.5709	417.088	1.05033e-92	7.85362e-92
MAX	-0.277757	11.4899	412.854	8.76655e-92	6.40932e-91
PSENEN	-0.501832	11.1939	407.551	1.2511e-90	8.94811e-90
DCHS1	0.630506	10.4365	405.583	3.35366e-90	2.34756e-89
RPTOR	-0.334426	11.1135	395.391	5.54927e-88	3.80357e-87
FAT4	0.740163	9.05729	395.072	6.51228e-88	4.37253e-87
MLX	-0.332884	11.1317	391.677	3.57093e-87	2.34967e-86
SNW1	-0.258333	11.4324	389.278	1.18838e-86	7.66621e-86
SAP30	-0.482008	8.89722	389.011	1.3591e-86	8.59894e-86
MXI1	-0.474568	11.2579	378.297	2.92307e-84	1.81451e-83
DVL2	-0.331229	10.7712	377.043	5.48012e-84	3.33881e-83
TCF7	-0.939768	10.5867	375.459	1.21223e-83	7.25132e-83
RPS6	-0.50843	16.2398	372.336	5.80297e-83	3.40925e-82
HEYL	0.632105	9.71387	371.16	1.04616e-82	6.03837e-82
FGFR4	-1.28761	10.9987	366.267	1.21625e-81	6.89907e-81
E2F3	-0.406161	10.2713	338.882	1.11792e-75	6.23382e-75
APH1A	-0.297547	13.3179	329.462	1.25862e-73	6.90146e-73
AKT2	-0.326592	12.5953	328.239	2.32425e-73	1.25357e-72
MAPK3	-0.339617	11.8145	305.835	1.76423e-68	9.36182e-68
CHD4	-0.230149	13.5934	300.459	2.61667e-67	1.36648e-66
GRB2	-0.256418	12.8743	296.355	2.05088e-66	1.05428e-65
SKP1	-0.298057	13.3437	289.954	5.08924e-65	2.57594e-64
CDKN1A	-0.57575	12.9485	289.898	5.23373e-65	2.60894e-64
NFE2L2	-0.35209	12.5663	286.446	2.95711e-64	1.45207e-63
DVL1	-0.353164	11.8035	285.087	5.84874e-64	2.82976e-63
CRB1	-1.65423	7.34763	280.123	7.06147e-63	3.36699e-62
PEA15	-0.563889	13.8751	276.162	5.15302e-62	2.42192e-61
FNTA	-0.284861	11.405	273.567	1.89473e-61	8.77978e-61
RCE1	-0.323992	9.89459	270.177	1.03813e-60	4.74369e-60
MYC	-0.607752	12.3332	266.843	5.53312e-60	2.49369e-59
LZTR1	-0.302154	11.2889	266.029	8.32666e-60	3.70199e-59
PORCN	-0.509916	9.58371	264.183	2.10204e-59	9.22097e-59
RAF1	-0.222069	12.1742	263.409	3.10013e-59	1.34203e-58
HEY1	-0.835583	10.2138	261.793	6.97762e-59	2.98135e-58
MYCL	-0.79957	10.0517	257.957	4.78501e-58	2.01829e-57
PLXNB1	-0.442411	12.6241	242.368	1.19753e-54	4.98718e-54
CCND3	-0.416704	11.9475	237.599	1.31282e-53	5.39899e-53
DLK1	-2.88409	12.7826	235.392	3.9761e-53	1.61498e-52
LATS1	0.237696	10.529	233.083	1.26768e-52	5.08618e-52
TAOK2	-0.20871	11.7621	224.403	9.90657e-51	3.92682e-50
CNTN6	-1.47369	7.16065	218.264	2.16264e-49	8.47035e-49
MDM2	-0.438747	12.1716	215.24	9.87914e-49	3.82381e-48
DVL3	-0.260478	12.5316	214.134	1.72149e-48	6.58571e-48
NOTCH2	0.332164	12.763	208.456	2.98382e-47	1.12836e-46
CSNK1E	-0.248431	12.5461	200.896	1.33172e-45	4.97881e-45
RASGRF2	0.457416	8.78221	199.73	2.39175e-45	8.84143e-45
LATS2	0.329765	10.1302	195.069	2.48919e-44	9.09939e-44
HEY2	-0.629066	8.75983	190.743	2.18814e-43	7.91097e-43
TP53	-0.355215	11.772	187.618	1.05282e-42	3.76498e-42
HDAC1	-0.291494	12.6549	184.022	6.41594e-42	2.26972e-41
TGFBR2	0.375918	12.2203	183.954	6.64036e-42	2.32413e-41
DKK3	0.501747	11.7583	182.348	1.48861e-41	5.1553e-41
TSC2	-0.216979	12.0979	176.896	2.30726e-40	7.90716e-40
CSNK1D	-0.166932	12.8637	176.536	2.76573e-40	9.38067e-40
SFRP5	1.17232	7.41046	175.246	5.29069e-40	1.77616e-39
LEF1	-0.651136	10.438	172.714	1.89015e-39	6.28141e-39
CIR1	-0.198957	10.8045	170.915	4.66952e-39	1.53627e-38
WNT2	0.737056	8.06905	170.438	5.93662e-39	1.93381e-38
SHC4	-0.858959	7.86219	169.874	7.88363e-39	2.54286e-38
HES4	-0.508244	8.99662	168.92	1.27388e-38	4.069e-38
WNT5B	0.588888	9.14486	162.811	2.7516e-37	8.70457e-37
SAV1	0.232217	10.6968	162.13	3.87564e-37	1.21437e-36
DTX2	-0.371088	10.4964	161.941	4.26129e-37	1.32261e-36
FLT3	0.650937	6.11926	160.591	8.40589e-37	2.58462e-36
FZD9	-0.785739	6.65049	159.337	1.57911e-36	4.81042e-36
RASAL1	-0.730637	9.4173	157.33	4.33466e-36	1.30835e-35
HDAC2	-0.237632	12.1817	155.845	9.15467e-36	2.73808e-35
ARAF	-0.214549	11.7279	153.051	3.73404e-35	1.10676e-34
PDK1	-0.363667	10.1957	153.022	3.78875e-35	1.11295e-34
DNER	-1.15135	10.5026	143.836	3.85845e-33	1.12339e-32
KAT2B	-0.396186	10.4574	139.965	2.70895e-32	7.81794e-32
NOV	-0.662925	9.99168	136.16	1.84066e-31	5.26588e-31
MNT	-0.169783	10.3418	134.354	4.57111e-31	1.29646e-30
DTX1	-0.553536	9.09838	134.11	5.16827e-31	1.4533e-30
HES2	-0.813814	9.46751	131.194	2.24606e-30	6.26231e-30
RASGRP3	-0.440248	9.52926	130.361	3.41699e-30	9.44697e-30
NRAS	-0.231178	11.6012	128.563	8.4526e-30	2.31742e-29
GSK3B	-0.15202	11.665	127.268	1.62341e-29	4.41407e-29
DAB2IP	-0.254958	12.0081	126.462	2.43604e-29	6.56931e-29
FRAT2	-0.328079	9.86825	124.692	5.94349e-29	1.58976e-28
SHC3	-0.686463	8.95958	123.868	9.00273e-29	2.38863e-28
TEAD4	-0.385774	9.88344	118.007	1.72764e-27	4.54714e-27
CDKN1B	-0.21789	11.5436	112.296	3.07801e-26	8.03702e-26
TLE1	-0.305861	11.262	111.977	3.61554e-26	9.36625e-26
CCND2	-0.489485	12.2966	111.94	3.68357e-26	9.46794e-26
NRARP	-0.439497	9.49042	106.642	5.33376e-25	1.36032e-24
MET	-0.538529	12.6969	106.474	5.80468e-25	1.46903e-24
AXIN2	-0.516274	10.0856	104.868	1.30565e-24	3.27906e-24
RASAL2	0.205551	10.6012	102.393	4.55354e-24	1.13493e-23
WNT8B	0.496387	3.33327	99.6786	1.79251e-23	4.43411e-23
MAML3	0.268974	9.62089	94.8842	2.01853e-22	4.95594e-22
WIF1	0.932892	8.6943	93.8858	3.34259e-22	8.14602e-22
LLGL1	-0.235909	11.076	92.3804	7.15195e-22	1.73014e-21
ARRDC1	-0.237167	11.3504	92.1537	8.01991e-22	1.92595e-21
AJUBA	-0.331823	10.6625	91.0207	1.42178e-21	3.38961e-21
DTX3	-0.345744	10.8663	90.5804	1.77614e-21	4.20395e-21
NTRK2	-0.756525	12.8946	89.4505	3.14402e-21	7.38845e-21
FZD7	0.344632	10.415	87.2424	9.6004e-21	2.24009e-20
NOTCH1	-0.269891	11.9496	85.2956	2.56933e-20	5.95288e-20
EP300	0.14985	12.1497	84.9579	3.0479e-20	7.01231e-20
NCSTN	-0.140479	12.7541	83.554	6.19982e-20	1.41649e-19
ALK	-0.670682	6.92074	81.5199	1.73508e-19	3.93684e-19
TAOK3	0.191637	11.1505	81.1283	2.11529e-19	4.76665e-19
TSC1	-0.136186	10.711	80.5387	2.85074e-19	6.38022e-19
PTPN11	-0.163952	12.4407	79.7683	4.20985e-19	9.35838e-19
ICMT	-0.136649	12.2264	78.6871	7.27697e-19	1.60679e-18
MGA	0.138271	10.8917	77.7472	1.17108e-18	2.56857e-18
MRAS	-0.322818	10.6414	77.6368	1.2384e-18	2.69823e-18
CREBBP	0.117247	12.26	77.4207	1.3816e-18	2.99044e-18
ACVR2A	0.152104	9.32617	77.3303	1.44627e-18	3.10995e-18
PTPN14	0.233993	11.1019	76.6411	2.05029e-18	4.38017e-18
MXD1	-0.302364	10.7016	74.2221	6.98045e-18	1.48166e-17
RNF43	-0.453854	10.967	73.8181	8.56574e-18	1.80649e-17
MOB1A	-0.13927	12.6498	71.7989	2.38288e-17	4.99342e-17
SOST	-1.06284	6.5696	70.2236	5.29481e-17	1.10253e-16
RIT1	-0.184152	10.6414	69.0592	9.5552e-17	1.97714e-16
SFRP1	0.552042	11.4052	66.5945	3.33512e-16	6.85783e-16
DTX4	-0.339472	11.404	64.5146	9.58196e-16	1.95805e-15
FRAT1	-0.221335	8.32931	63.8439	1.34679e-15	2.73514e-15
STK4	-0.134239	11.1243	63.3286	1.74945e-15	3.5311e-15
IRS1	0.252581	11.0916	62.9512	2.11892e-15	4.25076e-15
CRB3	-0.381001	9.69349	61.9984	3.43738e-15	6.85392e-15
CDKN2B	-0.344181	10.1614	61.6843	4.03184e-15	7.99082e-15
FGFR3	-0.437155	11.71	59.9546	9.70703e-15	1.91234e-14
CCND1	-0.295042	13.7594	58.6034	1.92881e-14	3.77725e-14
FZD8	0.294582	9.48044	58.3271	2.21967e-14	4.31864e-14
RB1	-0.16746	11.33	58.3166	2.23151e-14	4.31864e-14
DLL1	-0.32019	9.4775	56.6155	5.29912e-14	1.01954e-13
MAPK1	-0.117374	12.6551	56.4584	5.74007e-14	1.09796e-13
DCHS2	0.438511	6.82385	55.4818	9.43291e-14	1.79389e-13
IGF1R	0.256509	12.3996	55.2469	1.06304e-13	2.01e-13
INPP4B	0.291231	10.3497	54.7353	1.3791e-13	2.59271e-13
KDM5A	0.113899	11.4166	51.7797	6.20916e-13	1.16069e-12
PSEN2	-0.191004	10.2919	51.5126	7.11394e-13	1.32231e-12
WNT16	0.476972	5.31546	50.9455	9.49643e-13	1.75524e-12
LGR5	-0.596845	9.74577	50.7996	1.02292e-12	1.88012e-12
MXD4	-0.153108	12.0651	49.9297	1.59356e-12	2.91267e-12
ITCH	-0.10518	11.4603	49.7635	1.73437e-12	3.15253e-12
WNT10B	-0.385266	6.19824	48.5189	3.27126e-12	5.91344e-12
MFAP5	0.454401	9.94345	47.1621	6.53504e-12	1.17488e-11
MAP2K1	-0.104327	11.3031	43.86	3.52717e-11	6.30674e-11
RAPGEF1	-0.122049	12.1018	43.7818	3.67098e-11	6.52839e-11
SMAD2	-0.0881435	11.8032	42.853	5.90109e-11	1.0438e-10
CBLC	-0.448837	10.2651	41.762	1.03087e-10	1.81368e-10
TLE3	0.122984	11.9315	40.8675	1.62909e-10	2.85091e-10
SMAD3	-0.15272	11.815	40.6424	1.82793e-10	3.18195e-10
RASGRP4	0.218824	6.68648	39.7655	2.86355e-10	4.95846e-10
LLGL2	-0.249445	12.1976	37.4906	9.18544e-10	1.5822e-09
MFAP2	0.311392	10.7809	37.3502	9.87097e-10	1.69143e-09
WNT9A	0.264813	8.38378	36.8758	1.25898e-09	2.14614e-09
HES1	-0.180858	11.5971	36.651	1.41289e-09	2.38622e-09
AMER1	-0.138842	8.85124	36.649	1.41432e-09	2.38622e-09
FHL1	-0.338874	12.475	36.2239	1.759e-09	2.95261e-09
PDGFRA	0.297869	11.0355	35.4324	2.64062e-09	4.40996e-09
WNT6	-0.367483	6.31381	33.8228	6.03668e-09	1.00307e-08
SHC1	-0.135508	12.6497	32.8182	1.01193e-08	1.67298e-08
WNT7A	-0.533288	8.45725	32.5436	1.16548e-08	1.91722e-08
JAG2	-0.182992	10.8984	31.4176	2.08081e-08	3.4059e-08
MAML1	0.0694625	11.1886	30.3353	3.63457e-08	5.91967e-08
AKT1	-0.0823893	12.7132	28.8103	7.98255e-08	1.29372e-07
CRB2	-0.404065	8.02359	28.7417	8.27056e-08	1.33383e-07
RET	0.337581	9.28976	28.1701	1.11106e-07	1.78311e-07
EGFL7	-0.188371	10.6635	27.269	1.77029e-07	2.8273e-07
MFNG	-0.163325	9.11698	25.7098	3.96813e-07	6.30684e-07
NCOR1	0.0856922	12.2495	25.6359	4.123e-07	6.52148e-07
DKK4	-0.631086	8.65705	25.461	4.51422e-07	7.10611e-07
PIK3CB	-0.10171	11.0703	25.3612	4.75377e-07	7.44757e-07
HIPK2	-0.177734	12.6002	24.9791	5.7955e-07	9.03659e-07
CUL3	-0.0621838	11.4414	24.8415	6.22431e-07	9.65942e-07
ERBB2	0.21634	13.9302	24.4622	7.57806e-07	1.17051e-06
LIMD1	-0.105138	10.9138	24.1955	8.70341e-07	1.33805e-06
ERRFI1	0.192317	12.2921	23.4638	1.27286e-06	1.94237e-06
DTX3L	-0.11368	12.0568	23.4602	1.27523e-06	1.94237e-06
WNT5A	0.206724	10.7236	22.4357	2.17303e-06	3.29459e-06
FZD10	-0.31241	8.61718	22.1327	2.54434e-06	3.83985e-06
FBXW7	-0.0854099	9.87673	22.123	2.55726e-06	3.84172e-06
WWTR1	0.135234	11.8867	21.7769	3.06269e-06	4.58012e-06
NOTCH3	0.151715	13.0772	21.6874	3.20899e-06	4.76081e-06
FZD4	0.172021	10.8521	21.6853	3.21246e-06	4.76081e-06
MYCN	-0.297539	8.44128	20.4768	6.03596e-06	8.90506e-06
NTRK3	-0.313559	8.85102	19.7878	8.65349e-06	1.27098e-05
LRP6	0.0987847	10.9299	19.7111	9.00781e-06	1.31714e-05
INSR	-0.131148	12.0716	19.6044	9.52473e-06	1.38657e-05
TGFBR1	0.0972569	11.536	19.13	1.22112e-05	1.76982e-05
FAT2	-0.337431	10.8714	18.7936	1.45653e-05	2.10175e-05
RASA2	0.0768776	9.76453	18.3327	1.85494e-05	2.66495e-05
DLL4	-0.147975	9.66653	18.2886	1.89839e-05	2.71553e-05
TLE2	-0.163147	10.7023	18.2383	1.9492e-05	2.77614e-05
FZD3	-0.148693	9.83397	17.8151	2.43448e-05	3.45234e-05
HMCN1	0.219396	10.552	17.5574	2.78759e-05	3.92699e-05
RSPO1	-0.361348	6.96106	17.5537	2.79305e-05	3.92699e-05
DEPTOR	-0.155427	10.389	16.6979	4.38284e-05	6.13598e-05
PSEN1	-0.0482572	11.8634	16.3772	5.19052e-05	7.23594e-05
CBLB	0.0730449	10.4902	15.8824	6.74011e-05	9.34191e-05
MDM4	-0.0867738	10.8846	15.8774	6.75798e-05	9.34191e-05
TEAD3	0.111113	10.9057	14.5659	0.000135339	0.000186304
RASA3	-0.117233	10.5055	14.0571	0.000177342	0.000243107
TAOK1	0.0673354	11.8768	13.9132	0.000191452	0.00026136
KSR1	-0.116137	10.2725	13.0492	0.000303419	0.0004125
WNT9B	0.193122	3.38085	12.8704	0.000333814	0.000451953
JAK2	0.0936933	9.56097	12.6833	0.000368938	0.000497462
YAP1	0.0906427	12.3335	12.033	0.000522681	0.000701886
FAT1	0.115132	13.1668	11.7068	0.000622724	0.00083283
TCF7L2	0.0712791	10.4877	11.5048	0.000694163	0.000924614
EGFR	-0.165618	13.1863	10.8008	0.00101454	0.0013459
PIK3R1	-0.10333	12.0188	10.4713	0.00121242	0.00160196
LRP5	-0.0891049	12.2694	10.1615	0.00143402	0.00188717
RASA1	0.0662717	10.7066	10.0906	0.0014903	0.00195235
SHOC2	0.0484457	10.9781	10.0843	0.00149542	0.00195235
AKT3	0.114512	10.9044	9.67594	0.00186696	0.00242779
CHD8	0.039548	11.8261	9.61345	0.00193157	0.00250192
ERBB4	0.241322	9.1053	9.53081	0.00202051	0.00260685
KSR2	-0.165962	7.30686	9.51657	0.00203625	0.0026169
NCOR2	0.0578658	13.2735	9.35151	0.00222802	0.00284997
FGFR1	0.119362	12.1675	9.34583	0.00223493	0.00284997
MLXIP	-0.0634111	12.2759	9.11503	0.00253518	0.00322036
LFNG	0.118818	11.076	8.5637	0.00342933	0.00433942
SHC2	-0.132371	10.6399	8.50855	0.00353482	0.00445577
SPEN	0.0453581	12.0418	8.22172	0.00413919	0.00519769
SPRED3	0.10234	7.25027	8.02569	0.00461185	0.0057692
ERBB3	-0.119348	13.2912	7.81522	0.00518079	0.00645637
WNT10A	-0.175147	8.6178	7.45817	0.00631493	0.00784004
WNT11	-0.164606	8.53891	7.30046	0.00689369	0.00852641
WNT4	-0.142838	8.86182	7.25311	0.00707785	0.00872139
SOS1	-0.0426846	11.2954	7.14521	0.00751644	0.00922727
ARHGAP35	-0.0480103	12.3072	6.72568	0.00950347	0.0116232
WTIP	0.0864155	9.35314	6.61552	0.0101094	0.0123185
KIT	-0.150485	10.5644	6.51285	0.0107098	0.0130019
DKK1	-0.189079	9.27383	6.24539	0.0124517	0.015061
ACVR1B	-0.0510066	11.4	5.88228	0.015294	0.0184312
FGFR2	0.107362	11.1248	5.72285	0.0167455	0.0201069
APC	-0.0643268	10.7433	5.5236	0.0187616	0.0224457
NDP	-0.184569	7.74056	5.36468	0.0205486	0.0244945
NTRK1	0.113405	5.5026	5.14241	0.0233482	0.0277313
JAG1	0.0755881	12.4832	4.88772	0.0270483	0.0320104
MOB1B	-0.0522242	10.6312	4.86144	0.0274634	0.0323851
FZD6	-0.0731653	11.1768	4.57753	0.0323938	0.0380627
SMAD4	0.0329709	11.4241	4.49392	0.0340156	0.0398261
WNT3A	-0.166201	5.9823	4.2961	0.0381999	0.0445665
FZD5	0.0799718	10.6072	4.11432	0.0425215	0.0494332
ADAM10	-0.0374985	12.4197	4.07889	0.0434222	0.0503025
RAPGEF2	-0.0456565	10.8141	4.02938	0.0447143	0.0516176
INSRR	-0.126347	4.92801	3.66178	0.0556743	0.0640449
APH1B	0.052491	9.78778	3.5165	0.0607605	0.0696522
IRS2	-0.0715543	11.37	3.375	0.0661926	0.0756159
ABL1	0.0288892	12.225	3.19602	0.0738176	0.0840345
TCF7L1	0.0624206	10.2353	3.11056	0.0777863	0.0882472
CTBP2	0.0387146	11.7926	3.08727	0.0789071	0.0892112
RICTOR	0.0322412	10.654	2.63993	0.104208	0.117413
NUMBL	-0.0422345	10.241	2.58849	0.107643	0.120869
NF1	0.0284333	11.8651	2.57821	0.108344	0.121242
RPS6KB1	-0.0257051	10.603	2.41279	0.120348	0.134218
KRAS	0.0371059	11.2888	2.29772	0.129564	0.144009
CDK6	0.0494551	11.3367	1.69013	0.193583	0.214441
LGR4	-0.0412502	11.2179	1.62589	0.202272	0.223314
NOTCH4	0.0382721	10.163	1.60101	0.20576	0.226404
FAT3	-0.0844246	8.12388	1.42121	0.233204	0.255747
NUMB	-0.0162848	11.5566	1.28594	0.256798	0.280686
CTNNB1	-0.0212598	14.1702	1.18172	0.277006	0.301772
CBL	0.020829	10.718	1.15932	0.281606	0.30577
SOS2	-0.0174545	10.8317	1.14571	0.284449	0.307841
RBPJ	-0.0160578	11.9241	1.0413	0.307519	0.331717
PIK3R3	-0.0322669	11.0609	1.02079	0.312332	0.335808
SPRED2	0.0183162	11.1326	0.789758	0.374173	0.400404
FZD1	0.0333254	11.4464	0.787535	0.374847	0.400404
ZNRF3	0.0347041	4.27014	0.760234	0.383255	0.408061
WNT7B	0.0546459	10.1754	0.713804	0.398184	0.422589
MTOR	0.0137171	11.744	0.687268	0.407095	0.430657
ADAM17	-0.018778	10.395	0.61112	0.434367	0.458034
RASGRP2	-0.0319869	8.5227	0.559684	0.454388	0.477615
PIK3CA	0.0145975	10.3181	0.548945	0.458749	0.480664
RPS6KA3	-0.0187625	11.6698	0.539777	0.462525	0.483082
RASGRP1	-0.0306541	8.93557	0.513185	0.473763	0.493254
TLE4	0.0206441	9.78222	0.462978	0.496235	0.51502
SPRED1	-0.0170197	11.1747	0.425161	0.514373	0.532166
BRAF	0.00863182	10.4373	0.311748	0.57661	0.594685
WWC1	-0.0196063	11.5174	0.299401	0.584258	0.60069
STK3	0.0104349	10.2739	0.272618	0.601581	0.616574
RASGRF1	0.0226537	8.38143	0.145616	0.70276	0.718038
ATM	0.00738162	11.0159	0.12147	0.727445	0.740958
FZD2	-0.0118427	8.73648	0.0903012	0.763795	0.775582
MAML2	-0.00790976	10.3935	0.0706562	0.790384	0.800111
CNTN1	0.0153095	10.4499	0.0451187	0.831786	0.83944
TEAD1	0.000408981	11.6547	0.000346621	0.985146	0.991171
PTEN	0.000152658	11.8786	7.87903e-05	0.992918	0.994865
TEAD2	0.000214717	10.8929	4.14132e-05	0.994865	0.994865

## Sheet: subtype3
	logFC	logCPM	LR	PValue	FDR
TCF7	1.83447	10.5867	2308.73	0	0
CDK2	1.52742	11.298	2738.21	0	0
MLX	0.549223	11.1317	1366.64	3.72671e-299	4.08696e-297
MLXIPL	2.25919	10.6205	1348.65	3.02425e-295	2.48744e-293
MXD3	1.0792	8.98494	1289	2.7721e-282	1.82404e-280
CHEK2	0.883688	9.38777	1131.27	5.27367e-248	2.89173e-246
E2F1	1.02371	10.2461	1083.47	1.2925e-237	6.07473e-236
FZD1	-1.21603	11.4464	1043.42	6.54114e-229	2.69005e-227
CUL1	0.398311	11.6979	1042.27	1.16403e-228	4.25516e-227
MAP2K2	0.59117	12.585	977.819	1.19057e-214	3.91698e-213
FAT4	-1.22948	9.05729	950.893	8.48314e-209	2.53723e-207
FHL1	-1.75024	12.475	909.724	7.54837e-200	2.06951e-198
CDK4	0.815336	12.1525	901.049	5.8041e-198	1.46888e-196
LEF1	1.27485	10.438	899.123	1.52189e-197	3.57644e-196
DEPDC5	0.42395	9.59866	857.058	2.1237e-188	4.65798e-187
PDGFRB	-0.936224	12.3675	809.799	3.99601e-178	8.21679e-177
SNW1	0.337712	11.4324	776.805	5.95981e-171	1.1534e-169
MDM2	0.73219	12.1716	751.313	2.0795e-165	3.80086e-164
HDAC1	0.531193	12.6549	742.752	1.5115e-163	2.61729e-162
DLK1	3.69181	12.7826	740.73	4.15993e-163	6.84308e-162
KEAP1	0.418295	11.9977	697.963	8.29306e-154	1.29925e-152
RBX1	0.472396	11.3497	685.706	3.83817e-151	5.73981e-150
RASGRF2	-0.863369	8.78221	665.136	1.1413e-146	1.63255e-145
AKT1S1	0.435427	11.5493	661.033	8.90662e-146	1.21706e-144
PEBP1	0.751627	14.4235	660.958	9.2482e-146	1.21706e-144
SFRP2	-1.81263	12.611	652.05	8.00208e-144	1.01257e-142
STK11	0.428789	11.5087	644.48	3.54418e-142	4.31864e-141
NOV	1.24071	9.99168	632.535	1.40429e-139	1.65004e-138
DCHS1	-0.824803	10.4365	624.577	7.55467e-138	8.57064e-137
STK4	0.387111	11.1243	620.985	4.56585e-137	5.00721e-136
RPS6	0.590777	16.2398	608.473	2.40346e-134	2.55077e-133
MAX	0.312796	11.4899	595.749	1.40753e-131	1.44712e-130
E2F3	0.494403	10.2713	595.487	1.60447e-131	1.59961e-130
PPP1CA	0.453262	13.0739	592.347	7.73238e-131	7.48221e-130
FZD9	1.30532	6.65047	591.331	1.2866e-130	1.2094e-129
MYC	0.804958	12.3332	589.282	3.58998e-130	3.28084e-129
HEYL	-0.836595	9.71387	583.605	6.16626e-129	5.48297e-128
CDKN2C	0.81594	10.1766	580.137	3.5023e-128	3.03226e-127
FZD4	-0.90163	10.8521	578.26	8.96705e-128	7.56451e-127
FGFR4	1.32826	10.9987	548.664	2.45882e-121	2.02238e-120
RNF43	1.09353	10.967	547.359	4.72693e-121	3.79307e-120
DKK3	-0.907543	11.7583	546.395	7.65908e-121	5.99962e-120
HIPK2	-0.821573	12.6002	544.351	2.13268e-120	1.63175e-119
SFRP4	-1.42245	11.3982	533.975	3.85674e-118	2.88379e-117
WNT9B	-1.31687	3.38082	533.563	4.74031e-118	3.46569e-117
NTRK3	-1.69436	8.85103	527.838	8.34459e-117	5.9682e-116
SHC4	1.29214	7.8622	517.027	1.87686e-114	1.3138e-113
RFNG	0.475805	11.14	502.662	2.50469e-111	1.71675e-110
NPRL2	0.414962	9.99929	487.914	4.05148e-108	2.72028e-107
FAT3	-1.6451	8.12388	481.899	8.24971e-107	5.42831e-106
TP53	0.52115	11.772	479.685	2.50171e-106	1.61385e-105
RPS6KA3	0.517584	11.6698	478.855	3.79296e-106	2.39978e-105
MAML2	-0.640445	10.3935	471.206	1.7508e-104	1.08682e-103
AXIN2	0.97345	10.0856	470.722	2.23191e-104	1.35981e-103
NOTCH4	-0.645098	10.163	458.901	8.33837e-102	4.98786e-101
DTX2	0.568752	10.4964	453.795	1.07689e-100	6.32674e-100
CCND3	0.52655	11.9475	449.765	8.1139e-100	4.68329e-99
NOTCH2	-0.490076	12.763	441.249	5.78923e-98	3.28389e-97
SHC3	-1.28889	8.95959	433.949	2.24546e-96	1.25213e-95
ERBB4	-1.76876	9.1053	431.24	8.72807e-96	4.78589e-95
DCHS2	-1.30545	6.82386	429.271	2.34166e-95	1.26296e-94
RAC1	0.289411	13.9115	417.506	8.51752e-93	4.51978e-92
WWC1	-0.72473	11.5174	409.606	4.46648e-91	2.33249e-90
MLST8	0.362063	11.2836	402.972	1.24183e-89	6.38378e-89
EIF4EBP1	0.659763	11.4184	402.406	1.64878e-89	8.34539e-89
FNTB	0.330851	9.36914	395.933	4.22861e-88	2.1079e-87
PEA15	-0.659785	13.8751	395.291	5.83622e-88	2.86584e-87
RPTOR	0.313386	11.1135	388.701	1.58748e-86	7.68059e-86
PIN1	0.388366	11.0604	381.78	5.09882e-85	2.43118e-84
KSR2	-1.06109	7.30687	376	9.2455e-84	4.34538e-83
AXIN1	0.304327	11.1848	373.275	3.62266e-83	1.67867e-82
NTRK2	-1.57385	12.8946	372.604	5.07346e-83	2.31829e-82
PIK3R2	0.525287	6.36721	370.352	1.56903e-82	7.0714e-82
HDAC2	0.342771	12.1817	369.862	2.00529e-82	8.91542e-82
APH1A	0.29739	13.3179	368.347	4.28569e-82	1.87999e-81
CNTN1	-1.44872	10.4499	362.229	9.20714e-81	3.98572e-80
HRAS	0.484472	10.9166	353.338	7.94706e-79	3.39556e-78
RASGRP3	0.651245	9.52926	342.399	1.91605e-76	8.0818e-76
GRB2	0.260026	12.8743	338.143	1.61907e-75	6.7427e-75
SCRIB	0.387304	12.5404	334.304	1.11038e-74	4.56644e-74
PSEN2	0.452171	10.2919	333.184	1.94636e-74	7.9056e-74
SPRED3	-0.659326	7.25028	327.522	3.33101e-73	1.33647e-72
NRAS	0.345976	11.6012	327.433	3.48269e-73	1.38049e-72
ROS1	-1.97525	8.18995	324.903	1.23858e-72	4.85109e-72
RAF1	0.228772	12.1742	307.942	6.1307e-69	2.37294e-68
FNTA	0.284886	11.405	305.005	2.67532e-68	1.02347e-67
RHEB	0.305538	11.777	294.862	4.33681e-66	1.64001e-65
DVL2	0.277026	10.7712	291.183	2.74701e-65	1.02701e-64
MDM4	0.348112	10.8846	287.968	1.37844e-64	5.09557e-64
ARAF	0.277352	11.7279	286.072	3.56803e-64	1.30431e-63
MAPKAP1	0.205761	11.8805	284.579	7.5453e-64	2.72792e-63
FGFR1	-0.662633	12.1675	281.154	4.20921e-63	1.50525e-62
CTBP1	0.243698	12.5709	280.476	5.91355e-63	2.092e-62
ERF	0.319342	11.4832	277.021	3.3474e-62	1.17159e-61
WWTR1	-0.482284	11.8867	275.989	5.62037e-62	1.94642e-61
PPP2R1A	0.258964	13.9351	265.018	1.3827e-59	4.73861e-59
HEY2	-0.722666	8.75983	261.639	7.53985e-59	2.55733e-58
FRAT2	0.440826	9.86825	259.195	2.57068e-58	8.63012e-58
CNTN6	-1.57488	7.16065	258.923	2.94608e-58	9.79052e-58
RCE1	0.299841	9.89458	258.099	4.45438e-58	1.46549e-57
LIMD1	0.324099	10.9138	257.873	4.9917e-58	1.62601e-57
CCNE1	0.672505	9.31917	256.812	8.50203e-58	2.74232e-57
PDGFRA	-0.829211	11.0355	255.493	1.64813e-57	5.26441e-57
FZD8	-0.622364	9.48044	248.172	6.49988e-56	2.05621e-55
NFE2L2	0.305811	12.5663	241.276	2.07199e-54	6.49224e-54
MLXIP	0.308137	12.2759	239.827	4.28999e-54	1.33151e-53
FRAT1	0.402041	8.3293	239.211	5.84588e-54	1.79747e-53
SHC1	0.330296	12.6497	218.432	1.98768e-49	6.05506e-49
CDKN2A	0.818942	10.8472	217.415	3.31288e-49	9.99942e-49
SAV1	-0.270085	10.6968	216.79	4.53623e-49	1.35675e-48
CTNNB1	0.273572	14.1702	215.94	6.95186e-49	2.06051e-48
RASGRP2	0.585275	8.52269	212.248	4.43943e-48	1.30408e-47
THBS2	-0.706323	12.919	210.624	1.0039e-47	2.92286e-47
NDP	-1.19393	7.74056	210.318	1.1707e-47	3.37859e-47
SOST	1.53859	6.56961	203.931	2.89717e-46	8.28843e-46
FZD2	-0.563744	8.73648	203.759	3.15957e-46	8.96118e-46
ICMT	0.207238	12.2264	198.731	3.95129e-45	1.11109e-44
LZTR1	0.247245	11.2889	195.712	1.80177e-44	5.02358e-44
AMER1	0.298668	8.85124	188.433	6.98878e-43	1.93219e-42
MYCL	0.617422	10.0517	187.3	1.23498e-42	3.38592e-42
DLL1	-0.574014	9.4775	186.407	1.93437e-42	5.25956e-42
ERBB3	0.543181	13.2912	184.036	6.37023e-42	1.71787e-41
MOB1A	0.212237	12.6498	183.078	1.0313e-41	2.7585e-41
HMCN1	0.669412	10.552	180.322	4.12184e-41	1.09362e-40
WNT7A	-1.26897	8.45725	177.666	1.56726e-40	4.12503e-40
TAOK1	-0.234791	11.8768	173.549	1.24169e-39	3.2422e-39
CIR1	0.191011	10.8045	171.304	3.83981e-39	9.94722e-39
DTX3L	0.290207	12.0568	169.317	1.04323e-38	2.68143e-38
APC	-0.35115	10.7433	168.931	1.26632e-38	3.22962e-38
WTIP	-0.437058	9.35314	168.596	1.49926e-38	3.79429e-38
ITCH	0.18469	11.4603	167.347	2.80901e-38	7.05469e-38
MFNG	0.391644	9.11698	165.973	5.60848e-38	1.39787e-37
DKK2	-0.633676	6.96369	162.462	3.27917e-37	8.11164e-37
CDKN1B	0.247992	11.5436	160.538	8.63311e-37	2.11962e-36
PSENEN	0.294945	11.1939	156.097	8.06246e-36	1.96485e-35
CHD4	0.159744	13.5934	154.676	1.64844e-35	3.98778e-35
IRS2	0.456886	11.37	153.938	2.389e-35	5.7371e-35
DTX1	0.543161	9.09838	152.462	5.02061e-35	1.19694e-34
RET	-0.818272	9.28977	151.908	6.63677e-35	1.57086e-34
DNER	-1.15553	10.5026	151.83	6.90219e-35	1.62201e-34
FLT3	-0.664983	6.11928	149.581	2.14068e-34	4.99491e-34
WNT10B	0.623624	6.19823	149.063	2.77786e-34	6.43602e-34
DKK4	-1.56893	8.65702	147.567	5.89977e-34	1.35736e-33
SFRP5	-1.20372	7.41045	146.809	8.64131e-34	1.9743e-33
RASA2	0.208078	9.76453	143.885	3.76535e-33	8.54345e-33
SOS1	0.183838	11.2954	143.829	3.87236e-33	8.72606e-33
DVL1	0.237118	11.8035	140.784	1.79356e-32	4.01417e-32
KSR1	-0.374884	10.2725	139.302	3.78275e-32	8.40895e-32
NRARP	0.457133	9.49042	133.28	7.85164e-31	1.73368e-30
NPRL3	0.183948	11.2476	128.064	1.087e-29	2.38416e-29
FGFR3	0.589448	11.71	127.998	1.12356e-29	2.44801e-29
DVL3	0.192171	12.5316	126.378	2.54161e-29	5.50125e-29
MFAP5	-0.779515	9.94345	125.933	3.18022e-29	6.83851e-29
MFAP2	-0.587809	10.7809	125.813	3.3782e-29	7.21707e-29
MOB1B	-0.258814	10.6312	123.095	1.32923e-28	2.8214e-28
HES2	0.701727	9.46751	120.638	4.58668e-28	9.6732e-28
CRB1	-1.02355	7.34764	120.556	4.77997e-28	1.00166e-27
SAP30	0.25583	8.89722	120.372	5.24325e-28	1.09179e-27
MXD1	0.361123	10.7016	119.372	8.68246e-28	1.79656e-27
PDK1	0.303464	10.1957	119.268	9.14883e-28	1.88123e-27
LATS1	-0.171256	10.529	118.341	1.45996e-27	2.9834e-27
IGF1R	-0.370156	12.3996	112.111	3.37846e-26	6.86119e-26
NCSTN	0.156423	12.7541	111.917	3.7268e-26	7.52219e-26
TLE1	0.289566	11.262	111.809	3.93496e-26	7.89392e-26
APH1B	-0.291233	9.78778	109.562	1.22198e-25	2.43655e-25
LLGL2	0.40152	12.1976	109.522	1.24714e-25	2.47174e-25
FZD3	-0.363297	9.83397	109.133	1.51749e-25	2.98955e-25
CDKN2B	0.421101	10.1614	105.22	1.09321e-24	2.14087e-24
SMAD2	0.131929	11.8032	103.202	3.02664e-24	5.89209e-24
RAPGEF2	-0.226387	10.8141	102.182	5.06521e-24	9.80267e-24
TGFBR2	-0.282373	12.2203	99.2583	2.2163e-23	4.2641e-23
ARRDC1	0.233367	11.3504	98.0521	4.07516e-23	7.79492e-23
NOTCH3	-0.321027	13.0772	96.4968	8.93902e-23	1.69996e-22
GSK3B	0.127794	11.665	96.2273	1.02424e-22	1.93664e-22
SOS2	-0.1568	10.8317	95.803	1.26904e-22	2.38579e-22
CRB2	-0.728425	8.02359	94.1881	2.86914e-22	5.36334e-22
CBLC	0.619344	10.2651	93.6628	3.74132e-22	6.9542e-22
MNT	0.136425	10.3418	92.9319	5.41248e-22	1.0004e-21
AKT1	0.142334	12.7132	92.5144	6.68357e-22	1.22843e-21
CDK6	0.350271	11.3367	91.9393	8.93747e-22	1.63357e-21
CSNK1D	0.116201	12.8637	90.9304	1.48813e-21	2.69187e-21
PTPN14	-0.256765	11.1019	90.9291	1.48912e-21	2.69187e-21
MRAS	-0.341564	10.6414	90.5697	1.78575e-21	3.21044e-21
RASA1	-0.194191	10.7066	88.3163	5.57824e-21	9.97414e-21
TGFBR1	-0.206779	11.536	87.6151	7.95171e-21	1.4126e-20
LRP5	0.250554	12.2693	87.6065	7.9861e-21	1.4126e-20
TEAD1	-0.20209	11.6547	86.9738	1.09967e-20	1.93471e-20
CREBBP	-0.122991	12.26	86.3257	1.52614e-20	2.67075e-20
ADAM10	0.164877	12.4197	84.7959	3.30815e-20	5.75864e-20
FZD5	0.346561	10.6072	83.3344	6.92827e-20	1.19969e-19
MTOR	0.146127	11.744	83.1899	7.45367e-20	1.28391e-19
JAK2	0.23146	9.56097	82.3473	1.14156e-19	1.9561e-19
CTBP2	-0.197549	11.7926	82.2039	1.22745e-19	2.09239e-19
HES5	-0.638324	5.56292	81.438	1.80848e-19	3.06696e-19
WNT2	-0.535399	8.06905	80.415	3.03481e-19	5.12028e-19
RAPGEF1	0.154567	12.1018	75.7134	3.27982e-18	5.50541e-18
FGFR2	-0.392239	11.1248	75.5463	3.56929e-18	5.9609e-18
HES1	0.24308	11.5971	72.5819	1.60239e-17	2.66255e-17
CDKN1A	0.270039	12.9485	71.6628	2.55302e-17	4.22082e-17
LATS2	-0.203435	10.1302	71.5892	2.65003e-17	4.3593e-17
TLE3	-0.161355	11.9315	71.1204	3.36084e-17	5.50108e-17
NF1	-0.145269	11.8651	69.2578	8.63994e-17	1.4072e-16
AKT2	0.144702	12.5953	68.5736	1.22229e-16	1.98095e-16
LLGL1	-0.198397	11.076	68.1919	1.48334e-16	2.39225e-16
WNT6	-0.508994	6.31377	66.6394	3.26e-16	5.2319e-16
WNT5B	-0.388349	9.14486	65.3633	6.22878e-16	9.94791e-16
DLL3	-0.748622	9.5509	65.1736	6.85835e-16	1.09005e-15
TCF7L1	-0.284331	10.2353	64.9804	7.56486e-16	1.19656e-15
TSC2	0.127078	12.0979	64.801	8.28579e-16	1.30432e-15
NUMBL	-0.204876	10.241	62.6757	2.43708e-15	3.8181e-15
MAPK3	0.144609	11.8145	59.2579	1.38302e-14	2.15646e-14
DTX4	-0.313496	11.404	57.5268	3.33405e-14	5.17406e-14
RASAL2	-0.154004	10.6012	57.063	4.22066e-14	6.51923e-14
WNT4	0.379107	8.86182	56.5665	5.43301e-14	8.35262e-14
MXI1	0.174432	11.2579	55.2919	1.03897e-13	1.58986e-13
RASGRP4	-0.259152	6.68648	54.8165	1.32322e-13	2.01546e-13
MAP2K1	0.111826	11.3031	53.8001	2.21966e-13	3.36529e-13
SKP1	0.124135	13.3437	53.3679	2.76585e-13	4.17415e-13
TEAD4	0.24485	9.88344	52.8536	3.59358e-13	5.39858e-13
RB1	0.153419	11.33	52.8099	3.67443e-13	5.49494e-13
RPS6KB1	0.113256	10.603	49.7692	1.72935e-12	2.57446e-12
CUL3	0.0854116	11.4414	49.7285	1.76566e-12	2.61667e-12
TAOK2	0.0945719	11.7621	48.5596	3.2041e-12	4.72712e-12
NTRK1	-0.3447	5.50261	46.946	7.29697e-12	1.07174e-11
TCF7L2	0.139518	10.4877	46.3597	9.84173e-12	1.43304e-11
PIK3R1	-0.213976	12.0188	46.3593	9.844e-12	1.43304e-11
CBL	-0.127264	10.718	44.5143	2.52501e-11	3.6596e-11
ALK	0.442531	6.92076	41.9141	9.53741e-11	1.37623e-10
PTEN	0.104901	11.8786	39.3571	3.52973e-10	5.0711e-10
EP300	-0.10122	12.1497	38.9635	4.31801e-10	6.17663e-10
LGR5	0.478911	9.74576	38.5	5.47528e-10	7.79813e-10
NOTCH1	0.170768	11.9496	37.2052	1.06331e-09	1.50789e-09
FBXW7	0.107166	9.87673	37.0804	1.13358e-09	1.60063e-09
WNT10A	-0.386389	8.6178	36.9874	1.18896e-09	1.67166e-09
DTX3	-0.213353	10.8663	36.3241	1.67084e-09	2.33918e-09
AKT3	-0.221326	10.9044	36.3007	1.69106e-09	2.35746e-09
FZD7	-0.224159	10.415	35.8035	2.18259e-09	3.02985e-09
DLL4	-0.200308	9.66653	34.7499	3.74895e-09	5.18237e-09
WIF1	-0.602105	8.6943	34.1535	5.09304e-09	7.01092e-09
WNT9A	-0.243494	8.38378	30.5839	3.19741e-08	4.38312e-08
CSNK1E	0.0939695	12.5461	30.4649	3.39963e-08	4.64098e-08
PIK3R3	-0.168419	11.0609	28.5907	8.94119e-08	1.21556e-07
EGFR	-0.257024	13.1863	26.8626	2.18442e-07	2.95751e-07
ATM	0.105842	11.0159	26.3507	2.8472e-07	3.83905e-07
JAG2	0.159831	10.8984	25.9299	3.54043e-07	4.7543e-07
PSEN1	0.0578544	11.8634	24.807	6.33659e-07	8.47455e-07
NCOR1	-0.0831497	12.2495	24.6317	6.94015e-07	9.24417e-07
RASGRF1	-0.291876	8.38143	24.3141	8.1836e-07	1.08565e-06
RBPJ	-0.0738045	11.9241	22.8035	1.79442e-06	2.37094e-06
PORCN	0.140391	9.58371	21.9347	2.82081e-06	3.71219e-06
MGA	0.0723627	10.8917	21.8153	3.00195e-06	3.93482e-06
MYCN	-0.300489	8.44128	21.7714	3.07139e-06	3.99866e-06
PIK3CA	-0.0905534	10.3181	21.7692	3.07496e-06	3.99866e-06
INPP4B	0.181172	10.3497	21.6718	3.23515e-06	4.19041e-06
TLE2	-0.170598	10.7023	20.7635	5.19631e-06	6.70426e-06
SFRP1	0.304273	11.4052	20.3771	6.35854e-06	8.17172e-06
CCND2	0.19708	12.2966	20.3107	6.5833e-06	8.42765e-06
KIT	0.247518	10.5644	19.1995	1.17744e-05	1.50146e-05
WNT3A	0.334151	5.98227	19.1023	1.23892e-05	1.57377e-05
LFNG	-0.176144	11.076	18.9554	1.33807e-05	1.69317e-05
AJUBA	0.143949	10.6625	18.7026	1.52777e-05	1.92581e-05
ERBB2	-0.189795	13.9302	18.6952	1.53367e-05	1.92587e-05
STK3	0.083129	10.2739	18.1762	2.01384e-05	2.51921e-05
SMAD3	0.0961056	11.815	17.1911	3.38024e-05	4.2125e-05
JAG1	-0.13735	12.4832	16.4137	5.09149e-05	6.32114e-05
INSRR	-0.25929	4.928	15.7964	7.05363e-05	8.72422e-05
BRAF	-0.0579228	10.4373	14.5113	0.000139318	0.00017167
INSR	-0.109479	12.0716	14.2564	0.000159518	0.000195826
NF2	0.0691873	11.21	14.0366	0.000179288	0.000219278
HEY1	-0.181649	10.2138	13.6773	0.000217064	0.000264496
DKK1	0.259175	9.27383	12.8546	0.000336647	0.000408697
WNT16	-0.24503	5.31546	12.8475	0.000337925	0.00040874
RASA3	0.107029	10.5055	12.5088	0.000405039	0.000488124
MAPK1	-0.0525693	12.6551	11.815	0.000587543	0.00070548
CRB3	0.157847	9.69349	11.7422	0.000611002	0.000730981
ARHGAP35	-0.0604545	12.3072	11.0914	0.000867304	0.00103385
FAT2	0.244053	10.8714	10.9389	0.000941655	0.00111843
ABL1	-0.0511126	12.225	10.3248	0.00131252	0.0015533
TEAD3	0.0895656	10.9057	9.81278	0.00173303	0.00204361
MAML1	0.0379747	11.1886	9.3645	0.00221228	0.00259943
RSPO1	-0.245993	6.96107	8.59404	0.00337264	0.00394875
DEPTOR	-0.106614	10.389	8.2222	0.00413811	0.00482779
KDM5A	0.0442681	11.4166	8.02438	0.00461519	0.00536536
SPEN	-0.0436129	12.0418	7.82845	0.00514302	0.00595793
ERRFI1	0.1093	12.2921	7.7945	0.00524055	0.00604961
WNT8B	0.132471	3.33329	6.91173	0.0085632	0.00985067
DAB2IP	-0.0547375	12.0081	6.12874	0.0133002	0.0152465
ACVR1B	0.0493484	11.4	5.79499	0.0160719	0.01836
SHOC2	-0.0354888	10.9781	5.56996	0.0182712	0.0208
RASGRP1	-0.0985619	8.93558	5.48184	0.019215	0.0217991
PTPN11	-0.0411457	12.4407	5.25688	0.0218601	0.0247147
TEAD2	-0.0732352	10.8929	4.97539	0.0257105	0.0289683
SMAD4	-0.0312896	11.4241	4.17885	0.0409315	0.0459606
MAML3	0.0553408	9.62089	4.03358	0.0446032	0.0499131
ADAM17	-0.046796	10.395	3.93867	0.0471881	0.0526267
KAT2B	0.0635505	10.4574	3.90235	0.0482188	0.0535945
TLE4	0.057195	9.78223	3.7131	0.0539871	0.0598039
SPRED1	-0.0467235	11.1747	3.3249	0.0682383	0.0753369
SPRED2	0.0351458	11.1326	3.03161	0.0816571	0.0898501
NUMB	0.0240706	11.5566	2.93643	0.086602	0.0947059
SHC2	0.0753273	10.6399	2.93561	0.0866458	0.0947059
RICTOR	-0.0322378	10.654	2.72541	0.0987629	0.107593
RASAL1	0.0871362	9.4173	2.53922	0.111049	0.120578
CBLB	-0.0286485	10.4902	2.50691	0.113348	0.12267
FZD6	0.051632	11.1768	2.40634	0.120845	0.130354
KRAS	0.0343248	11.2888	2.04482	0.152725	0.164204
NCOR2	-0.0263465	13.2735	1.99615	0.1577	0.169001
LGR4	0.0419714	11.2179	1.76847	0.183572	0.196088
RIT1	0.0279617	10.6414	1.68515	0.194242	0.206814
YAP1	-0.0304648	12.3335	1.3932	0.237866	0.252445
IRS1	0.0340784	11.0916	1.15476	0.282555	0.298909
MET	-0.0499797	12.6969	1.00412	0.316315	0.33355
ZNRF3	0.0353939	4.27016	0.809748	0.368195	0.387016
TSC1	0.0130519	10.711	0.775092	0.378646	0.396734
ACVR2A	-0.0127685	9.32617	0.54974	0.458424	0.478798
WNT11	0.0428692	8.5389	0.527624	0.467608	0.486845
WNT5A	0.0306616	10.7236	0.502155	0.478555	0.49667
EGFL7	-0.0235054	10.6635	0.449372	0.502633	0.52002
FZD10	-0.0384243	8.61718	0.359684	0.548682	0.565882
TAOK3	-0.0118287	11.1505	0.311073	0.577023	0.593251
HES4	0.0188406	8.99662	0.253057	0.614931	0.630256
PIK3CB	-0.00786595	11.0703	0.159099	0.689987	0.704987
PLXNB1	0.00914587	12.6241	0.110807	0.739227	0.752959
CHD8	-0.00392583	11.8261	0.0979179	0.754343	0.765984
LRP6	-0.00528393	10.9299	0.0578272	0.809964	0.819932
FAT1	0.00703479	13.1668	0.0448595	0.832263	0.839921
WNT7B	-0.00985025	10.1754	0.0239571	0.876994	0.882358
MXD4	0.00266578	12.0651	0.0159504	0.899498	0.902241
CCND1	-2.45915e-05	13.7594	4.36878e-07	0.999473	0.999473

## Sheet: subtype4
	logFC	logCPM	LR	PValue	FDR
PEA15	1.0691	13.8818	1396.75	1.06982e-305	3.50902e-303
HES5	2.10196	5.56644	1272.81	9.14881e-279	1.5004e-276
RPS6KA3	-0.821066	11.6682	1168.2	4.96741e-256	5.43103e-254
TGFBR2	-0.916835	12.2401	1072.19	3.65258e-235	2.99511e-233
WNT6	1.68648	6.2932	1001.8	7.2912e-220	4.78303e-218
INSR	-0.888099	12.0867	953.304	2.53792e-209	1.38739e-207
DLL3	2.26422	9.55724	832.495	4.64818e-183	2.178e-181
WNT7A	2.22896	8.44729	816.748	1.2327e-179	5.05409e-178
LATS2	-0.677963	10.1442	813.817	5.34615e-179	1.94837e-177
MDM2	-0.811807	12.1737	811.026	2.16186e-178	7.0909e-177
LIMD1	-0.554253	10.9105	762.294	8.51649e-168	2.53946e-166
ATM	-0.564009	11.0232	759.868	2.86982e-167	7.84418e-166
RASA1	-0.551122	10.7158	734.577	9.05448e-162	2.28451e-160
ADAM10	-0.474115	12.4243	711.638	8.81105e-157	2.0643e-155
SHC3	1.38705	8.97824	693.555	7.53732e-153	1.64816e-151
FZD4	-0.977424	10.8856	679.716	7.70497e-150	1.57952e-148
HMCN1	-1.40513	10.5597	677.819	1.99207e-149	3.84351e-148
DLL1	0.967941	9.4853	666.281	6.43107e-147	1.17188e-145
MET	-1.32136	12.712	659.544	1.87707e-145	3.24042e-144
DKK4	2.659	8.64195	656.632	8.06999e-145	1.32348e-143
TGFBR1	-0.546652	11.5454	628.019	1.34765e-138	2.1049e-137
INPP4B	-0.993033	10.3531	623.862	1.08066e-137	1.61117e-136
HES4	0.850252	8.98501	622.736	1.89925e-137	2.70849e-136
FZD2	0.875846	8.73707	614.05	1.47181e-135	2.01147e-134
CRB1	1.91158	7.36475	588.516	5.26944e-130	6.91351e-129
SMAD2	-0.302993	11.8036	568.012	1.52006e-125	1.91761e-124
FZD1	-0.901555	11.4903	561.995	3.09438e-124	3.7591e-123
FAT4	-0.92904	9.09303	543.621	3.07329e-120	3.60014e-119
SHOC2	-0.338119	10.9787	538.744	3.53743e-119	4.00095e-118
HEY1	1.03387	10.2226	536.469	1.10544e-118	1.20862e-117
LLGL1	0.511407	11.0764	531.836	1.12597e-117	1.19135e-116
DNER	1.78817	10.5178	508.488	1.35267e-112	1.38649e-111
PORCN	0.626479	9.5762	505.261	6.81333e-112	6.77204e-111
MOB1B	-0.513982	10.6355	503.888	1.35506e-111	1.27001e-110
ERRFI1	-0.894023	12.2966	503.888	1.3552e-111	1.27001e-110
CNTN1	1.44018	10.4615	503.008	2.10613e-111	1.91892e-110
KIT	-1.32108	10.556	493.325	2.69427e-109	2.38844e-108
NUMB	-0.304855	11.5597	485.51	1.35167e-107	1.16671e-106
FZD10	1.271	8.60199	477.077	9.24428e-106	7.77468e-105
SMAD4	-0.329963	11.4288	475.673	1.86809e-105	1.53184e-104
CNTN6	-2.16374	7.23629	475.607	1.93081e-105	1.54464e-104
RASGRP3	-0.802537	9.52684	466.933	1.4903e-103	1.16385e-102
PIK3CB	-0.415523	11.0713	462.816	1.17237e-102	8.94273e-102
MLXIPL	-1.60091	10.603	457.705	1.51841e-101	1.13191e-100
SPRED1	-0.535692	11.1845	439.093	1.7058e-97	1.24334e-96
BRAF	-0.310821	10.4405	432.406	4.86629e-96	3.46988e-95
DLL4	-0.709072	9.6892	429.858	1.74463e-95	1.21753e-94
NUMBL	0.498063	10.2427	428.163	4.08072e-95	2.78849e-94
CCNE1	0.826617	9.28663	421.7	1.04098e-93	6.96821e-93
SCRIB	0.4082	12.5261	409.281	5.25637e-91	3.44818e-90
HEY2	0.816202	8.77094	408.143	9.29655e-91	5.97896e-90
FZD3	0.637318	9.83166	398.972	9.21757e-89	5.81416e-88
NTRK3	1.24463	8.86885	398.64	1.08885e-88	6.73852e-88
FLT3	-1.07582	6.1421	391.436	4.02927e-87	2.44741e-86
NTRK2	1.33993	12.9112	378.926	2.13248e-84	1.27173e-83
PTEN	-0.323246	11.8829	374.363	2.10048e-83	1.23028e-82
CDKN2A	1.03076	10.8245	367.956	5.21477e-82	3.00078e-81
WNT10A	1.09882	8.61373	367.374	6.98037e-82	3.94752e-81
CSNK1E	0.305103	12.5409	367.017	8.34952e-82	4.64176e-81
RAPGEF2	-0.424447	10.8244	361.921	1.07471e-80	5.8751e-80
NCOR1	-0.311169	12.2506	360.886	1.80582e-80	9.70997e-80
HRAS	0.468238	10.9005	353.994	5.71908e-79	3.02558e-78
NOTCH1	0.495661	11.9433	350.913	2.68083e-78	1.39574e-77
JAK2	-0.477736	9.5588	348.752	7.92397e-78	4.06104e-77
MYCN	1.08542	8.41788	347.055	1.8556e-77	9.36365e-77
MAML3	-0.508657	9.62479	341.297	3.32975e-76	1.65479e-75
EIF4EBP1	0.585338	11.3899	335.159	7.23088e-75	3.5399e-74
NOTCH4	-0.556973	10.1933	335.018	7.76043e-75	3.74327e-74
FAT3	1.16213	8.14019	332.143	3.28098e-74	1.55965e-73
WNT11	0.987395	8.52009	326.471	5.6409e-73	2.64316e-72
PIK3R2	0.47665	6.35219	323.112	3.04081e-72	1.40477e-71
NDP	1.26253	7.74463	316.273	9.39061e-71	4.27794e-70
MFAP2	0.84267	10.7822	315.177	1.62702e-70	7.31043e-70
CTNNB1	-0.329556	14.1671	312.662	5.74619e-70	2.54696e-69
RASA2	-0.301108	9.76244	305.675	1.91201e-68	8.36185e-68
ITCH	-0.24055	11.4557	298.083	8.61838e-67	3.71951e-66
RCE1	0.302395	9.88011	294.581	4.99277e-66	2.12679e-65
LGR5	1.21764	9.72014	278.976	1.25524e-62	5.23185e-62
NRARP	0.633814	9.46504	278.968	1.26011e-62	5.23185e-62
CUL3	-0.195099	11.4398	275.252	8.13262e-62	3.33437e-61
MGA	-0.249979	10.889	274.804	1.01859e-61	4.12468e-61
CRB2	1.09942	8.03822	269.704	1.31639e-60	5.26555e-60
PEBP1	-0.510252	14.4214	265.855	9.08625e-60	3.59071e-59
DVL3	0.261695	12.5247	260.044	1.67842e-58	6.55384e-58
NF1	-0.274844	11.8685	253.834	3.79025e-57	1.46259e-56
LATS1	-0.246651	10.5308	253.366	4.79399e-57	1.82841e-56
TCF7L1	0.521615	10.2381	250.087	2.48561e-56	9.37103e-56
ERF	0.294716	11.4774	249.251	3.78133e-56	1.4094e-55
MYCL	0.68539	10.0323	243.635	6.34009e-55	2.33657e-54
PDGFRA	0.73562	11.0535	243.273	7.60273e-55	2.77077e-54
SOS2	-0.249599	10.8376	243.245	7.71046e-55	2.77916e-54
STK4	-0.244627	11.1169	242.056	1.40081e-54	4.99418e-54
MLX	-0.242542	11.1208	241.482	1.86881e-54	6.59106e-54
JAG2	0.462302	10.8912	239.127	6.09561e-54	2.12698e-53
SPRED2	-0.303111	11.1335	230.372	4.9457e-52	1.70757e-51
SAV1	-0.276462	10.7017	229.431	7.93397e-52	2.71077e-51
TCF7	-0.692256	10.5756	227.162	2.47877e-51	8.38182e-51
NOV	-0.823073	9.99941	224.507	9.40301e-51	3.14713e-50
WWTR1	-0.434786	11.9072	223.222	1.79346e-50	5.94197e-50
ACVR2A	-0.256118	9.33126	222.326	2.81272e-50	9.22571e-50
RICTOR	-0.286828	10.6556	221.626	3.99723e-50	1.29811e-49
TEAD1	-0.321286	11.6661	218.683	1.75261e-49	5.63586e-49
HEYL	-0.510963	9.7409	217.777	2.76291e-49	8.79839e-49
LGR4	-0.463792	11.2167	216.844	4.41468e-49	1.39232e-48
FAT2	1.02277	10.8527	216.596	4.99981e-49	1.56185e-48
SMAD3	-0.341584	11.8191	216.525	5.18203e-49	1.6035e-48
DTX3	0.490015	10.8821	212.691	3.55499e-48	1.08975e-47
HES2	0.894768	9.44551	208.011	3.73084e-47	1.13307e-46
GRB2	-0.204621	12.8719	207.451	4.94218e-47	1.48719e-46
ERBB3	-0.596763	13.2801	205.709	1.18625e-46	3.53719e-46
RPS6KB1	-0.222913	10.5998	201.1	1.20164e-45	3.55079e-45
FGFR4	-0.88053	10.9799	195.295	2.22112e-44	6.5047e-44
RSPO1	1.07191	6.98485	193.321	5.98935e-44	1.7385e-43
CCND1	-0.519023	13.7637	192.912	7.3585e-44	2.11718e-43
MDM4	-0.288662	10.8825	190.882	2.04125e-43	5.822e-43
MLST8	0.242001	11.2724	190.606	2.34462e-43	6.62962e-43
EP300	-0.217594	12.149	188.765	5.91354e-43	1.65781e-42
ARRDC1	0.308573	11.3376	188.121	8.1751e-43	2.2724e-42
IRS1	-0.434391	11.0962	186.825	1.5681e-42	4.32215e-42
DTX4	-0.56081	11.4154	185.99	2.38625e-42	6.52241e-42
MAPK3	0.243201	11.807	185.099	3.73329e-42	1.012e-41
DVL1	0.256935	11.7958	178.019	1.31208e-40	3.52756e-40
AKT3	-0.490671	10.9232	177.951	1.3576e-40	3.62026e-40
LFNG	0.504907	11.0631	177.715	1.52852e-40	4.04318e-40
SOS1	-0.202715	11.2937	176.905	2.29726e-40	6.02802e-40
SHC1	-0.300502	12.6484	174.773	6.71203e-40	1.74726e-39
CDK2	-0.461145	11.2713	173.876	1.05378e-39	2.72157e-39
RIT1	-0.280864	10.645	171.322	3.80634e-39	9.75374e-39
PIN1	0.252891	11.0514	167.345	2.81228e-38	7.15061e-38
WNT3A	0.938634	5.96937	167.13	3.13285e-38	7.90442e-38
KDM5A	-0.194854	11.4113	166.967	3.40073e-38	8.51481e-38
DKK3	0.468308	11.7753	165.903	5.80973e-38	1.44363e-37
IGF1R	-0.443161	12.4023	165.659	6.56745e-38	1.61964e-37
FRAT2	0.337418	9.84212	162.666	2.95985e-37	7.24501e-37
TLE1	0.33797	11.2542	161.748	4.69528e-37	1.14078e-36
TEAD4	0.405997	9.85953	159.805	1.24812e-36	3.01018e-36
DCHS2	0.70737	6.83443	159.022	1.85084e-36	4.4312e-36
TEAD2	0.387594	10.885	155.533	1.0707e-35	2.54485e-35
APH1B	-0.34284	9.798	153.758	2.61528e-35	6.17131e-35
DTX2	0.327081	10.4749	153.555	2.89759e-35	6.78864e-35
PDGFRB	-0.407022	12.3942	151.855	6.81437e-35	1.58519e-34
WNT9B	0.626362	3.38936	151.598	7.7576e-35	1.7919e-34
NPRL3	0.1911	11.2421	149.141	2.67145e-34	6.12752e-34
PSENEN	0.277305	11.1822	147.628	5.71982e-34	1.30285e-33
TSC2	0.182709	12.0948	144.123	3.3394e-33	7.55396e-33
THBS2	-0.574719	12.9531	142.966	5.97909e-33	1.34325e-32
ROS1	-1.23201	8.19359	142.544	7.39317e-33	1.64963e-32
NOTCH2	-0.275856	12.7722	139.239	3.90438e-32	8.65295e-32
MXD1	0.378973	10.6879	139.032	4.33382e-32	9.54022e-32
RASAL2	-0.23611	10.6057	136.384	1.64451e-31	3.596e-31
KEAP1	0.185206	11.9903	135.884	2.11516e-31	4.59451e-31
RB1	-0.244675	11.3318	133.518	6.96541e-31	1.50306e-30
DLK1	-1.92975	12.7499	130.523	3.14826e-30	6.7492e-30
PPP2R1A	0.170243	13.9275	121.899	2.42851e-28	5.17242e-28
TAOK1	-0.192148	11.8797	118.176	1.58634e-27	3.33899e-27
PSEN1	-0.122639	11.8614	118.174	1.58806e-27	3.33899e-27
MAPK1	-0.164456	12.6576	117.54	2.18695e-27	4.56892e-27
MAP2K2	0.205733	12.5703	113.85	1.40582e-26	2.91841e-26
FAT1	-0.342092	13.1669	106.929	4.61513e-25	9.52051e-25
CBLC	0.641352	10.234	104.88	1.29767e-24	2.66023e-24
RASGRF2	-0.337706	8.80346	102.803	3.7021e-24	7.54216e-24
APC	0.263295	10.7495	102.767	3.76983e-24	7.63274e-24
ACVR1B	-0.202669	11.3958	101.519	7.07754e-24	1.42419e-23
DEPDC5	-0.149776	9.59195	100.638	1.10411e-23	2.20821e-23
FHL1	-0.552255	12.5345	99.3403	2.12632e-23	4.22686e-23
AKT1S1	0.167824	11.5381	98.8385	2.73955e-23	5.41308e-23
RASGRF1	0.551198	8.37968	98.587	3.11056e-23	6.10935e-23
WNT4	0.484169	8.85188	97.0542	6.74549e-23	1.31698e-22
LRP6	-0.210688	10.9259	95.6363	1.38049e-22	2.6793e-22
PTPN14	-0.259391	11.1114	93.9979	3.15857e-22	6.09418e-22
CDKN2B	0.383715	10.1605	89.7643	2.68286e-21	5.14608e-21
PLXNB1	0.252012	12.6268	89.5985	2.91743e-21	5.56347e-21
MFNG	-0.29337	9.11799	88.6912	4.61511e-21	8.75003e-21
EGFR	0.436398	13.1856	86.6779	1.27715e-20	2.40751e-20
WNT7B	0.562952	10.167	86.4982	1.39865e-20	2.62148e-20
NOTCH3	0.287602	13.0822	84.8066	3.29018e-20	6.1317e-20
KSR2	0.458847	7.31916	83.6368	5.94551e-20	1.10014e-19
SNW1	-0.112448	11.4268	83.6286	5.97028e-20	1.10014e-19
TAOK3	-0.188548	11.1508	80.9954	2.26246e-19	4.14574e-19
NCSTN	-0.130469	12.7513	79.7865	4.17123e-19	7.60092e-19
SFRP5	-0.853746	7.43026	79.5186	4.77703e-19	8.65671e-19
AXIN1	0.137188	11.1768	78.9002	6.53268e-19	1.17732e-18
SHC4	-0.54731	7.85116	77.5502	1.29395e-18	2.31921e-18
RAPGEF1	-0.152501	12.1001	74.5586	5.88653e-18	1.04792e-17
CUL1	-0.109508	11.6908	74.5505	5.91055e-18	1.04792e-17
RHEB	0.1465	11.7687	70.3877	4.87237e-17	8.59214e-17
CCND3	-0.216272	11.943	70.3457	4.9771e-17	8.72989e-17
WWC1	-0.293381	11.536	68.8934	1.03929e-16	1.81324e-16
NCOR2	0.144019	13.2707	64.3537	1.03972e-15	1.80438e-15
E2F1	0.259093	10.2168	62.5955	2.53827e-15	4.38186e-15
WNT9A	0.329928	8.38713	61.7762	3.84792e-15	6.60794e-15
WNT5B	0.354759	9.14169	61.2746	4.9645e-15	8.48101e-15
PPP1CA	0.144859	13.0598	61.037	5.60127e-15	9.51926e-15
ARHGAP35	-0.138853	12.3082	60.1541	8.77149e-15	1.48302e-14
HDAC2	0.133851	12.1692	59.0409	1.54426e-14	2.59753e-14
YAP1	-0.196253	12.3363	58.7522	1.78835e-14	2.99275e-14
PSEN2	-0.191238	10.2799	57.6585	3.11809e-14	5.19154e-14
RAF1	-0.0987755	12.1713	57.4657	3.43925e-14	5.69734e-14
SPRED3	0.260075	7.26175	56.0572	7.03914e-14	1.16022e-13
FZD5	-0.284927	10.5912	55.2317	1.07124e-13	1.75684e-13
MXD3	0.23944	8.96319	55.1787	1.10056e-13	1.79594e-13
CIR1	-0.107447	10.803	54.3252	1.69911e-13	2.75895e-13
IRS2	-0.276215	11.3599	53.8994	2.11026e-13	3.40968e-13
WIF1	0.693028	8.69241	53.7729	2.25059e-13	3.6186e-13
MAX	-0.0966079	11.4881	53.7029	2.33217e-13	3.73147e-13
MOB1A	-0.112995	12.6441	53.3183	2.83655e-13	4.51646e-13
ICMT	-0.106818	12.2239	53.0357	3.27537e-13	5.18996e-13
RASGRP1	-0.303182	8.93862	52.6398	4.00678e-13	6.31839e-13
SKP1	-0.121548	13.3426	52	5.55011e-13	8.71022e-13
CHD4	-0.0908987	13.5904	51.6491	6.63599e-13	1.03648e-12
STK3	-0.133556	10.2684	48.965	2.60566e-12	4.0505e-12
SFRP1	-0.471081	11.4087	46.5006	9.15903e-12	1.41706e-11
RASGRP4	-0.228926	6.69482	44.018	3.25363e-11	5.01028e-11
AXIN2	0.304481	10.0536	43.8042	3.62922e-11	5.56255e-11
CDK4	-0.193905	12.15	43.6455	3.93573e-11	6.00428e-11
ERBB4	0.486039	9.11258	42.5166	7.00865e-11	1.06428e-10
DTX1	0.283935	9.08157	42.0022	9.11696e-11	1.37805e-10
TEAD3	0.179951	10.9014	41.8746	9.73195e-11	1.46426e-10
STK11	0.110596	11.5009	41.7785	1.02224e-10	1.53102e-10
RAC1	0.0899448	13.9045	41.5607	1.1427e-10	1.70366e-10
KSR1	-0.20132	10.2904	40.7923	1.69298e-10	2.51266e-10
RASA3	-0.194688	10.5172	40.7389	1.73993e-10	2.5707e-10
GSK3B	-0.0815674	11.6626	40.5162	1.94997e-10	2.86812e-10
ABL1	-0.098966	12.2291	38.8358	4.60985e-10	6.75013e-10
RASGRP2	-0.258421	8.51966	38.6447	5.08422e-10	7.41166e-10
NFE2L2	-0.124549	12.5668	38.529	5.39456e-10	7.82928e-10
MLXIP	-0.122065	12.2702	37.2459	1.04135e-09	1.50468e-09
WNT10B	0.309614	6.18903	36.6017	1.44907e-09	2.08462e-09
RBX1	0.109471	11.3375	36.1973	1.78313e-09	2.554e-09
PIK3R1	0.18222	12.029	35.65	2.36143e-09	3.36761e-09
NPRL2	0.112168	9.98922	35.5706	2.45978e-09	3.49267e-09
DVL2	0.0927635	10.7681	32.7763	1.034e-08	1.46186e-08
DTX3L	-0.127377	12.0481	32.7583	1.04358e-08	1.46908e-08
AKT2	-0.099516	12.5961	32.4052	1.25151e-08	1.75425e-08
AMER1	0.119964	8.84089	31.4984	1.99602e-08	2.78594e-08
RFNG	0.11938	11.1314	30.8139	2.83997e-08	3.94708e-08
MAP2K1	-0.0834351	11.3015	30.7036	3.00612e-08	4.16038e-08
CREBBP	-0.0721231	12.2613	30.2944	3.71199e-08	5.11568e-08
CTBP1	0.0791158	12.5675	30.0154	4.28623e-08	5.88236e-08
TSC1	-0.0800765	10.7139	29.3329	6.09518e-08	8.33008e-08
NRAS	-0.101051	11.5916	27.8612	1.3034e-07	1.77387e-07
JAG1	0.173045	12.4844	27.8532	1.30877e-07	1.77387e-07
LEF1	-0.243182	10.4355	27.0648	1.9675e-07	2.65573e-07
FGFR2	0.223386	11.1277	26.9512	2.08661e-07	2.80496e-07
FGFR1	0.192747	12.1803	26.0901	3.25843e-07	4.36231e-07
MYC	0.174067	12.3109	25.9678	3.47161e-07	4.62881e-07
DCHS1	-0.161648	10.4565	24.4841	7.49243e-07	9.94947e-07
FBXW7	-0.0853539	9.87697	23.7992	1.06927e-06	1.4142e-06
PDK1	-0.135561	10.1891	23.5846	1.19538e-06	1.57464e-06
CDKN1B	-0.0948809	11.5413	23.3171	1.37373e-06	1.80233e-06
ZNRF3	0.181677	4.25993	23.0084	1.61291e-06	2.10771e-06
CSNK1D	-0.0564149	12.8631	21.7919	3.03881e-06	3.95527e-06
TLE4	0.132603	9.78614	20.6978	5.37778e-06	6.97199e-06
SAP30	0.104957	8.89378	20.6207	5.59869e-06	7.2298e-06
ERBB2	-0.194237	13.9157	20.5128	5.92346e-06	7.6192e-06
FZD8	0.167754	9.49438	19.6603	9.25036e-06	1.1852e-05
MNT	0.0608073	10.3396	19.1799	1.18959e-05	1.51823e-05
ALK	-0.30724	6.94481	19.125	1.22429e-05	1.55646e-05
CBL	-0.0822211	10.72	19.0997	1.24063e-05	1.57115e-05
MAML2	0.125648	10.4105	18.8755	1.39534e-05	1.76028e-05
MFAP5	-0.282266	9.97656	17.8365	2.40726e-05	3.02522e-05
ADAM17	0.0965595	10.3926	17.8016	2.45176e-05	3.06938e-05
WNT16	0.265752	5.30427	16.6043	4.60456e-05	5.74257e-05
FNTA	0.064268	11.3959	16.1289	5.91746e-05	7.352e-05
CDKN1A	-0.127575	12.9558	15.5845	7.88983e-05	9.76553e-05
PTPN11	-0.0691953	12.4419	15.2696	9.32046e-05	0.000114929
SFRP2	-0.254653	12.6534	15.1979	9.68087e-05	0.000118926
TCF7L2	-0.077812	10.485	14.6991	0.000126105	0.000154337
TP53	0.0926728	11.7618	14.6371	0.000130324	0.000158908
FNTB	0.0631867	9.36583	14.1557	0.00016829	0.000204441
MTOR	-0.0576673	11.7367	13.7437	0.000209521	0.000253589
TLE3	0.0666558	11.9288	12.9791	0.00031498	0.000379829
FGFR3	0.184636	11.696	12.4122	0.000426537	0.000512469
RET	-0.221958	9.28577	12.3207	0.00044796	0.000536244
MAPKAP1	0.0407811	11.8758	11.6946	0.000626805	0.000747607
CBLB	-0.0596676	10.4903	11.2379	0.000801422	0.000952415
MXI1	-0.0733146	11.2639	9.60059	0.00194515	0.00230328
MAML1	-0.0374471	11.1875	9.5074	0.00204645	0.00241452
PIK3CA	-0.0584893	10.3199	9.34716	0.00223332	0.00262555
NTRK1	0.147527	5.51899	9.2807	0.00231581	0.00271281
FZD7	0.109529	10.4173	9.12593	0.00252011	0.00294163
DKK2	-0.134024	6.98845	7.74021	0.00540045	0.00628138
EGFL7	0.090467	10.6632	6.9809	0.0082384	0.00954839
LRP5	-0.0695469	12.2616	6.81118	0.00905891	0.0104624
WNT2	0.143111	8.0773	6.35508	0.0117045	0.0134705
AKT1	0.0357502	12.709	6.12977	0.0132924	0.0152444
RPTOR	-0.0390066	11.1072	5.99207	0.0143703	0.0164232
TAOK2	-0.0328579	11.764	5.84072	0.0156594	0.0178343
SHC2	0.102583	10.6461	5.62262	0.0177301	0.0201228
CDK6	-0.0836591	11.328	5.18685	0.0227585	0.0257406
HIPK2	0.0726592	12.6163	4.51435	0.0336116	0.0378852
CDKN2C	-0.0746732	10.1712	4.35518	0.0368966	0.0414455
CCND2	-0.0874129	12.3037	3.98185	0.0459931	0.0514871
TLE2	0.0706776	10.706	3.76418	0.0523614	0.0584168
WTIP	0.0595296	9.36152	3.32304	0.0683152	0.0759573
DKK1	0.128333	9.26223	3.21966	0.0727589	0.0806247
DEPTOR	0.0636428	10.3926	3.07429	0.0795391	0.0878412
NF2	-0.0317606	11.2108	3.01229	0.0826357	0.0909547
PIK3R3	-0.0512558	11.0637	2.75698	0.0968309	0.106223
LZTR1	0.0275877	11.2874	2.42483	0.119426	0.130573
KRAS	-0.0326699	11.2774	1.97623	0.159789	0.174122
WNT5A	0.0588214	10.7249	1.91573	0.166328	0.180648
LLGL2	0.0470535	12.1812	1.50713	0.219578	0.237695
CHD8	-0.0143823	11.8235	1.40764	0.235448	0.254036
FZD9	0.0645003	6.6153	1.28405	0.257147	0.276538
RNF43	0.0475297	10.9295	0.940067	0.332261	0.356149
INSRR	-0.0608558	4.93899	0.917058	0.338249	0.361386
RBPJ	-0.0138641	11.9232	0.843442	0.358414	0.381688
KAT2B	0.027632	10.4655	0.750481	0.386324	0.410079
RPS6	0.0193926	16.2226	0.625618	0.428967	0.452468
SPEN	-0.0120178	12.0401	0.625485	0.429016	0.452468
MRAS	0.0254015	10.657	0.524417	0.468964	0.493013
SFRP4	0.0397864	11.4342	0.486846	0.485338	0.508597
MXD4	0.0142566	12.0697	0.464251	0.495644	0.517743
WNT8B	0.0327148	3.32278	0.439697	0.507269	0.528204
FZD6	0.0208827	11.1722	0.408651	0.522655	0.542502
CHEK2	0.0173532	9.36241	0.386865	0.533952	0.55248
E2F3	-0.0124938	10.2599	0.364598	0.545963	0.563132
ARAF	-0.00749257	11.7191	0.215066	0.642826	0.660962
AJUBA	-0.0143437	10.667	0.187256	0.665211	0.681841
FRAT1	0.011249	8.3222	0.184405	0.667615	0.682173
APH1A	-0.00437012	13.3113	0.0801079	0.777151	0.791632
DAB2IP	-0.00498994	12.0113	0.0523643	0.818999	0.831677
HES1	-0.00372992	11.5936	0.0172017	0.895653	0.90482
CRB3	0.0059189	9.68312	0.0169073	0.896544	0.90482
HDAC1	0.00144284	12.6419	0.00520543	0.942484	0.948266
RASAL1	0.00216322	9.4239	0.00159899	0.968103	0.971064
CTBP2	0.00061848	11.7923	0.000845717	0.9768	0.9768
