# Supplementary material for: Oncogenic signaling pathway dysregulation landscape reveals the role of pathways at multiple omics levels in pan-cancer
Source: Front Genet. 2022 Aug 17;13:916400. doi: 10.3389/fgene.2022.916400 (PMC9428557; doi:10.3389/fgene.2022.916400)
Supplement: Supplementary file 6 [file Table3.XLS]

## Sheet: methysites
ID	Name	AddressA_ID	AlleleA_ProbeSeq	AddressB_ID	AlleleB_ProbeSeq	Infinium_Design_Type	Next_Base	Color_Channel	Forward_Sequence	Genome_Build	CHR	SourceSeq	Chromosome_36	Strand	Probe_SNPs	Probe_SNPs_10	UCSC_RefGene_Name	UCSC_RefGene_Accession	UCSC_RefGene_Group	UCSC_CpG_Islands_Name	Relation_to_UCSC_CpG_Island	Phantom	DMR	Enhancer	RANGE_START	RANGE_END
cg05571581	cg05571581	53661465	AAAACAAAAACACAATAAAATACACACCTACAACTACAACAACAAAAACA	26603455	AAAACAAAAACGCGATAAAATACGCACCTACGACTACGACAACAAAAACG	I	A	Red	AGCTCGAGGAGGGAAGCAGGGACGCGGTGGGGTGCGCACCTGCGGCTGCGGCAGCAAAGG[CG]GAGGAGGAGCGAAGTGGACGAGCACCCGAGGCTGCCAGAGGATCTGGGCAGCCTGGGTGC	37	6	CGCCTTTGCTGCCGCAGCCGCAGGTGCGCACCCCACCGCGTCCCTGCTTC	6	R		rs79820106				chr6:28753869-28754138	Island				28753940	28754063
cg18384778	cg18384778	36737400	ACAAAACTAAAAACACACAAAACCAAAAACTCAATTCACAAAATAAACCA	32755360	ACAAAACTAAAAACGCACAAAACCGAAAACTCGATTCGCGAAATAAACCG	I	A	Red	CCCCCTGTTCAAGGTCTGTCACCGTAGGGGGCGGGGGGGCGCGTGGAGCCGCTGGGGGTT[CG]GCCCACCCCGCGAACCGAGCTCCCGGCCCTGTGCGCCCTCAGCTCTGCCGCGGGCGTTGG	37	19	CGGCCCACCCCGCGAACCGAGCTCCCGGCCCTGTGCGCCCTCAGCTCTGC	19	F						chr19:57617601-57618448	Island				57618136	57618259
cg07557260	cg07557260	56670344	CAACACAACTTAAATACACAACAACAATAACTATTTATCCTCAAAAACCA	45601437	CGACGCAACTTAAATACGCAACGACAATAACTATTTATCCTCAAAAACCG	I	C	Grn	TCTCCCGCCAGCCGGCGCAGCTTGGGTACGCAGCGGCAGTGGCTATTTGTCCTCAGGAGC[CG]CAGCGCTGTGAGCCACGCAGCCCCTTCCTGGGCTCAGGCTCCTTGGTTGATTCTAGGCTC	37	8	CGGCTCCTGAGGACAAATAGCCACTGCCGCTGCGTACCCAAGCTGCGCCG	8	R			ADCY8	NM_001115	TSS200	chr8:132052203-132054749	Island				132052870	132052993
cg26332560	cg26332560	17735362	ACAACAACAATAACTATTTATCCTCAAAAACCACAACACTATAAACCACA	68625389	GCAACGACAATAACTATTTATCCTCAAAAACCGCAACGCTATAAACCACG	I	C	Grn	CAGCTTGGGTACGCAGCGGCAGTGGCTATTTGTCCTCAGGAGCCGCAGCGCTGTGAGCCA[CG]CAGCCCCTTCCTGGGCTCAGGCTCCTTGGTTGATTCTAGGCTCAGCGTTTTGGCGCAGCC	37	8	GCAGCGGCAGTGGCTATTTGTCCTCAGGAGCCGCAGCGCTGTGAGCCACG	8	R			ADCY8	NM_001115	TSS200	chr8:132052203-132054749	Island				132052887	132053010
cg15811515	cg15811515	62770418	AAAAAACAATAAAATCAAACAAAAAACCCAAAAAACAAACACACATCCCA	33667448	AAAAAACAATAAAATCGAACGAAAAACCCAAAAAACGAACGCGCATCCCG	I	A	Red	TCTCGCGGCGCAGGCGGCGGCGGCAGAGGTGGGGTCGCGCAGCGGAGGCAGCTCGAGCTT[CG]GGATGCGCGCTCGCTTCTTGGGCTCCTCGCTCGATCTTACTGCCCCCTTTTTTCTCTCCC	37	16	CGGGATGCGCGCTCGCTTCTTGGGCTCCTCGCTCGATCTTACTGCCCCCT	16	F			CSDAP1	NR_027011	TSS200	chr16:31580559-31581023	Island				31580989	31581112
cg14885748	cg14885748	73675340	AAACAACAACAATACAAATAAAAACACACAAAAAACAATCCTAAAACCCA	37651463	GAACGACGACGATACAAATAAAAACGCACAAAAAACGATCCTAAAACCCG	I	A	Red	GGCTCCGGAGTCGGACGGCGACGGTGCAGATGAGGGCGCACAGGGGACGGTCCTGGAGCC[CG]GGAAGGGTGCGAGATGGAGACGGCGGTTCAGAAAAGTTGTCAGGTCTCCAGCCCGGGCAG	37	12	CGGGCTCCAGGACCGTCCCCTGTGCGCCCTCATCTGCACCGTCGCCGTCC	12	R						chr12:127210778-127211651	Island			TRUE	127211262	127211385
cg08217024	cg08217024	65790398	ACAACAAAAATACCCTAATTAAACAACTAAACACCTAAAATTCAACACCA	27642344	ACGACAAAAATACCCTAATTAAACGACTAAACGCCTAAAATTCGACGCCG	I	A	Red	CGGGCCGCTGCTGCGGCAGAGGTGCCCTGGTTGGGCGGCTGGGCGCCTGGGGTTCGACGC[CG]GCCGGGATCCCTGGGTGTGCGCGGAGATGCGCGCCGCGGAGGCGAATGGAGGGAGGAGGA	37	14	GCGGCAGAGGTGCCCTGGTTGGGCGGCTGGGCGCCTGGGGTTCGACGCCG	14	R			MDGA2	NM_001113498	TSS1500	chr14:48143433-48145589	Island				48145108	48145231
cg24284973	cg24284973	32718489	ACTAATACACAACCTAAACCCAACACAACAAAAATTAAAATAAACACCCA	34760351	ACTAATACACAACCTAAACCCGACGCGACGAAAATTAAAATAAACGCCCG	I	C	Grn	GGCCTGGGCTGGGCTGGTGCACAGCCTGGGCCCGGCGCGGCGGGGGTTAAGGTGGGCGCC[CG]CGCCCCGCGCCCCGCGCCCTCCCGCCGGGATGAGAGCGCAGTCCGCGCCGCCAGCCCGCC	37	11	GCTGGTGCACAGCCTGGGCCCGGCGCGGCGGGGGTTAAGGTGGGCGCCCG	11	R			NTM;NTM;NTM;NTM	NM_016522;NM_001144059;NM_001144058;NM_001048209	TSS1500;TSS1500;TSS1500;Body	chr11:131780328-131781532	Island				131780357	131780480
cg16887264	cg16887264	20733488	ACAAAATAAACTTCAAACAAACACTTCTCTAACACAACAATAAACATACA	23629371	ACAAAATAAACTTCGAACGAACGCTTCTCTAACGCAACGATAAACGTACG	I	C	Grn	TCCCACCGCGAGAAGCTCACCAAGCCTGAACTCTTCAATGGCGCGGAGAAGAAGCGCAAG[CG]CACGTCCATCGCTGCGCCAGAGAAGCGCTCGCTCGAAGCCTACTTTGCCATTCAGCCTCG	37	4	CGCACGTCCATCGCTGCGCCAGAGAAGCGCTCGCTCGAAGCCTACTTTGC	4	F	rs61733419		POU4F2	NM_004575	Body	chr4:147559205-147561901	Island			TRUE	147561775	147561898
cg24403845	cg24403845	54634422	CAAAACAAAAATAACAACACAAACTCTACACTAACAACTATAAAAAACCA	41733340	CAAAACGAAAATAACGACACGAACTCTACGCTAACGACTATAAAAAACCG	I	A	Red	AGAGAGGGGTCCCAGAACGAAGGTGGCGGCACGAGCTCTGCGCTGGCGGCTGTGGGGGGC[CG]GCGCTCAGGACCCCAACTCCATCCAAGTTGCGCCGCGGTGGGGGCGGGCGGAGGCGGCGC	37	10	CGGCCCCCCACAGCCGCCAGCGCAGAGCTCGTGCCGCCACCTTCGTTCTG	10	R			SORCS1;SORCS1	NM_001013031;NM_052918	TSS200;TSS200	chr10:108923780-108924805	Island		DMR		108924366	108924489
cg10601616	cg10601616	67760329	TTTCAAAAAAACTCAAAATTAAAATCTATTACCAACCCCTCCTAAATCCA	59724476	TTTCGAAAAAACTCGAAATTAAAATCTATTACCGACCCCTCCTAAATCCG	I	A	Red	TTGGAGGCTGGATTTCGGAGAGACTCGGGATTGGGGTCTATTGCCGGCCCCTCCTGGATC[CG]GCTTGATTTTCATATTTTAAGAAGATTTTCTTATTACCTTTGATTACTCCTTTTTACCAA	37	10	TTTCGGAGAGACTCGGGATTGGGGTCTATTGCCGGCCCCTCCTGGATCCG	10	R	rs6584622		SORCS3	NM_014978	TSS200	chr10:106399567-106402812	Island				106400702	106400825
cg10778841	cg10778841	66751463	AACAATAACCAACCAATAACCAAAAAAACTAACATCAACACAAAAAACCA	21688398	AACAATAACCAACCAATAACCGAAAAAACTAACGTCGACGCGAAAAACCG	I	C	Grn	ACTCTCGCCGCGGGCAGTGGCCAGCCAGTGGCCGGAGGAGCTGGCGTCGGCGCGGAGAGC[CG]CCGTGCTGGGGCGCCGGGCCGGACCAGAGCTGCTGCCCCAGCAGGGCGGCGGCAGAGGCG	37	10	GGCAGTGGCCAGCCAGTGGCCGGAGGAGCTGGCGTCGGCGCGGAGAGCCG	10	R			SORCS3	NM_014978	1stExon	chr10:106399567-106402812	Island	high-CpG:106391036-106391354			106401319	106401442
cg16787600	cg16787600	70775459	ACAATTATTAATTTTCCTCRAATTTAAAATCACCCTCTAAACAAAAAAAC			II			GCACCGAAGGGGCAATTATTAATTTTCCTCGGGTTTGGAATCACCCTCTGGACAAGAGAA[CG]GGCGAGCGGGAGCTAGGAGGGAAGAGTGGAGAGGACCGGCGAGGCGCGCCAGCCGGAGCC	37	10	CAATTATTAATTTTCCTCGGGTTTGGAATCACCCTCTGGACAAGAGAACG	10	R			SORCS3;SORCS3	NM_014978;NM_014978	1stExon;5'UTR	chr10:106399567-106402812	Island				106400880	106401003
cg20482521	cg20482521	34680470	ATAAAAATCAAACCAAATCCAAAAAAAACCAACAATAAACCCCAATCCCA	38680414	ATAAAAATCAAACCGAATCCAAAAAAAACCGACAATAAACCCCAATCCCG	I	A	Red	CCAGAAGCGGCTCCCAACTCTTCGCCGGGAGCACGTTGGAGGCTGGATTTCGGAGAGACT[CG]GGATTGGGGTCTATTGCCGGCCCCTCCTGGATCCGGCTTGATTTTCATATTTTAAGAAGA	37	10	CGGGATTGGGGTCTATTGCCGGCCCCTCCTGGATCCGGCTTGATTTTCAT	10	F	rs6584622		SORCS3	NM_014978	TSS200	chr10:106399567-106402812	Island				106400667	106400790
cg10959353	cg10959353	36797493	AAAAATAAAAACATTAACCACACACTCCTACAAAATCAAAAAAAACAACA	22609465	AAAAATAAAAACGTTAACCACGCGCTCCTACAAAATCAAAAAAAACGACG	I	A	Red	GAGACTAGCTCCTCCCTGGCCAGCAAGCTCTGTGCGCTGCGACCGCCCGCTGTCCCCTCC[CG]CCGTCCTCTCTGATCTTGCAGGAGCGCGTGGCCAACGCTCCCACCTTTCTGCCTGGCTCC	37	2	CGCCGTCCTCTCTGATCTTGCAGGAGCGCGTGGCCAACGCTCCCACCTTT	2	F			SPHKAP;SPHKAP	NM_001142644;NM_030623	TSS200;TSS200	chr2:229045957-229046553	Island				229046515	229046638
cg23891360	cg23891360	62748492	TTCCTATTTACCCAAACAAAAAATAACCCCCAATAACCCAAAAAAAAACA	37766498	TTCCTATTTACCCGAACGAAAAATAACCCCCGATAACCCAAAAAAAAACG	I	C	Grn	GGGGTATTTCCTTTCCTGTTTACCCGAGCGAAGAGTGGCCCCCGGTGGCCCAAGGAGGGG[CG]CCTCCAGGCGCAGGGCTCCGGCGGCTCCAGCTGCTCCCGGGCTGGCTAGCGGGCGCTGGC	37	12	CGCCCCTCCTTGGGCCACCGGGGGCCACTCTTCGCTCGGGTAAACAGGAA	12	R			TMEM132D	NM_133448	TSS200	chr12:130387609-130389139	Island				130388234	130388357
cg04402007	cg04402007	29675430	AAAACCTCAAACTAAAAACACCCAAAAAATACCAAACTAAACACAAAACA	58727503	AAAACCTCGAACTAAAAACGCCCGAAAAATACCAAACTAAACGCAAAACG	I	A	Red	GGCTTGAACAGAGAGGGTGTCTTTTCCCTTAGGGGAGGAACACCCATGCTGAAGTCCCTT[CG]CTCTGCGCCTAGCTTGGCACCCCTCGGGCGTCCTTAGCCCGAGGTCCCAGCCAGCCCTGG	37	8	CGCTCTGCGCCTAGCTTGGCACCCCTCGGGCGTCCTTAGCCCGAGGTCCC	8	F			UNC5D	NM_080872	Body	chr8:35093900-35094111	Island				35093901	35094024
